# Supplementary material for: Salicylic acid improves chilling tolerance via CsNPR1–CsICE1 interaction in grafted cucumbers
Source: Hortic Res. 2024 Aug 9;11(10):uhae231. doi: 10.1093/hr/uhae231 (PMC11492142; doi:10.1093/hr/uhae231)
Supplement: Web_Material_uhae231 [file web_material_uhae231.zip]

Archive with 2 entries (2 files):
- Supplement transcriptome data.xlsx
- Supplementary File.pdf
