# Supplementary material for: Salicylic acid improves chilling tolerance via CsNPR1–CsICE1 interaction in grafted cucumbers
Source: Hortic Res. 2024 Aug 9;11(10):uhae231. doi: 10.1093/hr/uhae231 (PMC11492142; doi:10.1093/hr/uhae231)
Supplement: Web_Material_uhae231 [file web_material_uhae231.zip › Supplement transcriptome data.xlsx]

## Sheet: 25℃ Cs-Cm vs Cs-Cs 
gene_id	baseMean	baseMean_control_DS	baseMean_case_DSM	foldChange	log2FoldChange	pval	padj	up_down	expression_DS1	expression_DS2	expression_DS3	expression_DSM1	expression_DSM2	expression_DSM3	gene_symbol	description	GO_id	GO_term	pathway	pathway_description
CsaV3_1G000070	34.8038	43.8721	25.7355	0.586603	-0.76954	0.047139	0.108024	Down	0.755197	0.617248	0.3407	0.468142	0.559002	0.353998		transducin family protein / WD-40 repeat family protein
CsaV3_1G000140	1412.17	1885.9	938.437	0.497607	-1.00692	1.67e-16	3.55e-15	Down	123.915	115.365	111.956	70.0551	57.5458	52.3532		Electron transporter
CsaV3_1G000150	105.857	173.705	38.0093	0.218816	-2.19221	6.53e-09	5.88e-08	Down	0.975047	1.65839	1.70436	0.460903	0.241071	0.297704	SCPL45	Carboxypeptidase	GO:0004185,GO:0005576,GO:0005773,GO:0009505,GO:0009506,GO:0051603	serine-type carboxypeptidase activity|extracellular region|vacuole|plant-type cell wall|plasmodesma|proteolysis involved in cellular protein catabolic process
CsaV3_1G000160	2051.29	3234.89	867.696	0.268231	-1.89845	1.76e-55	6.3e-53	Down	114.777	121.364	124.855	35.8136	33.2795	26.9719	ACP4	Acyl carrier protein	GO:0006633,GO:0009507,GO:0031177	fatty acid biosynthetic process|chloroplast|phosphopantetheine binding
CsaV3_1G000170	250.466	310.472	190.461	0.613457	-0.70497	4.37e-05	0.000217	Down	3.437	3.29553	3.0909	2.24896	2.53437	1.93696	MPT3	Poly(A) polymerase i	GO:0001680,GO:0003723,GO:0004810,GO:0005524,GO:0005634,GO:0005737,GO:0005759,GO:0052927,GO:0052928,GO:0052929	tRNA 3'-terminal CCA addition|RNA binding|tRNA adenylyltransferase activity|ATP binding|nucleus|cytoplasm|mitochondrial matrix|CTP:tRNA cytidylyltransferase activity|CTP:3'-cytidine-tRNA cytidylyltransferase activity|ATP:3'-cytidine-cytidine-tRNA adenylyltransferase activity
CsaV3_1G000190	4.64272	7.93253	1.3529	0.170551	-2.55172	0.033391	0.081103	Down	0.121594	0.225611	0.115559	0	0.077203	0	BHLH137	transcription factor bHLH137-like	GO:0003700,GO:0005634,GO:0009739,GO:0043565,GO:0046983	DNA-binding transcription factor activity|nucleus|response to gibberellin|sequence-specific DNA binding|protein dimerization activity
CsaV3_1G000220	2.64971	4.9612	0.338226	0.068174	-3.87463	0.043651	0.101232	Down	0.300662	0.080187	0.247431	0	0.04189	0	POPTRDRAFT_823430	CASP-like protein	GO:0005886,GO:0016021,GO:0051539	plasma membrane|integral component of membrane|4 iron, 4 sulfur cluster binding
CsaV3_1G000240	11.1113	5.2318	16.9907	3.24759	1.69937	0.016008	0.043289	Up	0.518053	0.593764	0.837242	1.44872	1.71092	2.80644		DNA binding;ATP binding
CsaV3_1G000360	437.006	326.025	547.987	1.68081	0.74916	1.02e-06	6.65e-06	Up	6.45252	5.15246	7.39109	11.6148	9.65936	10.2321	HHT1	omega-hydroxypalmitate O-feruloyl transferase	GO:0010345,GO:0050734,GO:0052325,GO:0102406	suberin biosynthetic process|hydroxycinnamoyltransferase activity|cell wall pectin biosynthetic process|omega-hydroxypalmitate O-sinapoyl transferase activity	ko00073	Cutin, suberine and wax biosynthesis
CsaV3_1G000410	1011	754.418	1267.58	1.6802	0.748634	1.99e-07	1.44e-06	Up	58.8914	58.9742	83.9629	100.651	137.663	136.166	HVA22D	HVA22-like protein	GO:0009409,GO:0009414,GO:0009555,GO:0009737,GO:0009908,GO:0010507,GO:0016021,GO:0042538	response to cold|response to water deprivation|pollen development|response to abscisic acid|flower development|negative regulation of autophagy|integral component of membrane|hyperosmotic salinity response
CsaV3_1G000450	28.5831	42.5061	14.6602	0.344897	-1.53576	0.000633	0.002462	Down	0.872374	1.0691	0.618231	0.365693	0.18643	0.289032	SPL13B	squamosa promoter-binding-like protein 13A	GO:0003677,GO:0005634,GO:0046872,GO:0048653	DNA binding|nucleus|metal ion binding|anther development
CsaV3_1G000490	667.899	867.576	468.221	0.539689	-0.8898	4.97e-07	3.4e-06	Down	36.4431	33.4234	33.9554	20.1171	21.0282	13.2437	NPC6	Non-specific phospholipase	GO:0003993,GO:0005576,GO:0009395	acid phosphatase activity|extracellular region|phospholipid catabolic process	ko00562,ko02024,ko00565,ko00564	Inositol phosphate metabolism|Quorum sensing|Ether lipid metabolism|Glycerophospholipid metabolism
CsaV3_1G000500	125.135	156.446	93.8247	0.599726	-0.73762	0.000841	0.003171	Down	14.3826	12.5446	15.0586	7.53739	8.15799	6.16191	MED30	mediator of RNA polymerase II transcription subunit 30	GO:0016592	mediator complex
CsaV3_1G000520	505.357	671.548	339.165	0.50505	-0.9855	6.28e-11	7.31e-10	Down	18.0105	22.5047	21.7298	9.89233	11.0144	9.90935	NFYC1	Nuclear transcription factor Y subunit C	GO:0003677,GO:0003700,GO:0005634,GO:0006355,GO:0016602,GO:0045893,GO:0046982,GO:2000306	DNA binding|DNA-binding transcription factor activity|nucleus|regulation of transcription, DNA-templated|CCAAT-binding factor complex|positive regulation of transcription, DNA-templated|protein heterodimerization activity|positive regulation of photomorphogenesis
CsaV3_1G000550	69.4858	100.606	38.366	0.38135	-1.39081	1.31e-06	8.37e-06	Down	7.52477	6.37727	7.22095	4.18917	3.82441	3.66933		protein SHOOT GRAVITROPISM 5-like
CsaV3_1G000630	456.401	730.237	182.566	0.25001	-1.99994	0.011498	0.032481	Down	9.05057	9.04587	22.3797	4.35393	2.57457	3.10252	CYP94B1	cytochrome P450 94B3	GO:0005506,GO:0009611,GO:0009694,GO:0016021,GO:0016705,GO:0020037,GO:0052694	iron ion binding|response to wounding|jasmonic acid metabolic process|integral component of membrane|oxidoreductase activity, acting on paired donors, with incorporation or reduction of molecular oxygen|heme binding|jasmonoyl-isoleucine-12-hydroxylase activity
CsaV3_1G000650	2632.46	3637.71	1627.22	0.44732	-1.16062	2.22e-20	6.7e-19	Down	104.979	122.641	129.447	46.8124	53.1765	50.1103	CML19	Calcium-binding protein	GO:0005509,GO:0005634,GO:0019722	calcium ion binding|nucleus|calcium-mediated signaling
CsaV3_1G000670	4273.86	5219.01	3328.71	0.637804	-0.64881	6.63e-09	5.97e-08	Down	93.486	94.6018	90.4793	60.7366	66.6634	50.4159	At4g24830	Argininosuccinate synthase	GO:0000050,GO:0000053,GO:0004055,GO:0005524,GO:0005737,GO:0006526,GO:0009507,GO:0009536,GO:0009570	urea cycle|argininosuccinate metabolic process|argininosuccinate synthase activity|ATP binding|cytoplasm|arginine biosynthetic process|chloroplast|plastid|chloroplast stroma	ko01230,ko00250,ko00220	Biosynthesis of amino acids|Alanine, aspartate and glutamate metabolism|Arginine biosynthesis
CsaV3_1G000700	1023.17	791.677	1254.67	1.58483	0.664324	1.38e-07	1.03e-06	Up	18.4525	19.3168	16.219	28.5915	30.0486	26.8613	RCOM_1506700	Aspartyl aminopeptidase	GO:0004177,GO:0005737,GO:0008237,GO:0008270	aminopeptidase activity|cytoplasm|metallopeptidase activity|zinc ion binding
CsaV3_1G000760	3471.45	2519.97	4422.93	1.75515	0.811594	7.55e-13	1.1e-11	Up	16.0707	14.1828	14.6449	24.7501	25.8504	26.0365	CALS10	Callose synthase-like protein	GO:0000148,GO:0003843,GO:0005794,GO:0005886,GO:0006075,GO:0008360,GO:0009506,GO:0009555,GO:0009556,GO:0016021,GO:0048589,GO:0071555	1,3-beta-D-glucan synthase complex|1,3-beta-D-glucan synthase activity|Golgi apparatus|plasma membrane|(1->3)-beta-D-glucan biosynthetic process|regulation of cell shape|plasmodesma|pollen development|microsporogenesis|integral component of membrane|developmental growth|cell wall organization
CsaV3_1G000880	1227.33	1578.38	876.277	0.555177	-0.84898	6.24e-12	8.23e-11	Down	32.7215	36.8762	35.0248	21.588	20.0658	16.7828	bem46	alpha/beta hydrolase domain-containing protein 17B-like	GO:0005783,GO:0016021,GO:0016788	endoplasmic reticulum|integral component of membrane|hydrolase activity, acting on ester bonds
CsaV3_1G000920	43.6427	60.8298	26.4555	0.43491	-1.20121	0.000578	0.002269	Down	0.615165	0.682479	0.457056	0.136948	0.249872	0.330131	SEOB	Protein sieve element occlusion b	GO:0010088,GO:0042803,GO:0043621	phloem development|protein homodimerization activity|protein self-association
CsaV3_1G000940	3188.23	4271.17	2105.29	0.492907	-1.02061	1.84e-10	2.03e-09	Down	111.435	104.671	92.6153	57.5612	43.7515	49.6208	CP31A	Ribonucleoprotein	GO:0003723,GO:0003729,GO:0006396,GO:0006397,GO:0008266,GO:0009409,GO:0009451,GO:0009507,GO:0009535,GO:0009570,GO:0009579,GO:0009631,GO:0009941,GO:0016553,GO:0043489,GO:0045087,GO:1901259,GO:1990904	RNA binding|mRNA binding|RNA processing|mRNA processing|poly(U) RNA binding|response to cold|RNA modification|chloroplast|chloroplast thylakoid membrane|chloroplast stroma|thylakoid|cold acclimation|chloroplast envelope|base conversion or substitution editing|RNA stabilization|innate immune response|chloroplast rRNA processing|ribonucleoprotein complex
CsaV3_1G000950	2378.36	1881.22	2875.51	1.52853	0.612147	0.000543	0.002148	Up	21.4528	22.1894	27.1747	38.2131	41.6711	31.1769	RFS2	Galactinol--sucrose galactosyltransferase	GO:0006979,GO:0009506,GO:0010325,GO:0016757,GO:0034484,GO:0052692,GO:0080167	response to oxidative stress|plasmodesma|raffinose family oligosaccharide biosynthetic process|transferase activity, transferring glycosyl groups|raffinose catabolic process|raffinose alpha-galactosidase activity|response to karrikin
CsaV3_1G000960	67.4493	82.8835	52.0151	0.627569	-0.67215	0.019407	0.051112	Down	2.05541	1.40715	2.27499	1.38337	0.879775	1.21563	GLOX1	WSC domain-containing protein ARB_07867-like	GO:0004031,GO:0005576,GO:0007275,GO:0102797,GO:0102798	aldehyde oxidase activity|extracellular region|multicellular organism development|geranial:oxygen oxidoreductase activity|heptaldehyde:oxygen oxidoreductase activity
CsaV3_1G000990	462.946	568.962	356.93	0.627337	-0.67269	4.33e-06	2.57e-05	Down	17.095	14.2641	15.1268	9.44405	11.1615	8.7813	STR11	Rhodanese domain-containing protein	GO:0009507	chloroplast
CsaV3_1G001070	218.71	292.325	145.095	0.496347	-1.01058	2.36e-08	1.96e-07	Down	4.10565	5.08146	4.87197	2.35099	2.96203	2.86037	STY13	Protein kinase	GO:0004674,GO:0004712,GO:0004713,GO:0005524,GO:0005886,GO:0006468,GO:0010344	protein serine/threonine kinase activity|protein serine/threonine/tyrosine kinase activity|protein tyrosine kinase activity|ATP binding|plasma membrane|protein phosphorylation|seed oilbody biogenesis
CsaV3_1G001080	21.2615	28.1951	14.328	0.508173	-0.97661	0.047268	0.108225	Down	0.427287	0.522888	0.523556	0.373992	0.173567	0.197988	PCMP-H12	Pentatricopeptide repeat
CsaV3_1G001090	113.428	88.2813	138.575	1.56969	0.650483	0.004288	0.01363	Up	2.0885	1.74375	1.78295	3.17845	2.94796	2.46893	At3g48250	Pentatricopeptide repeat-containing protein, putative
CsaV3_1G001110	16311.2	21198.5	11423.9	0.5389	-0.89191	3.85e-12	5.2e-11	Down	440.579	454.583	381.437	261.387	211.135	208.513	TUFA	Elongation factor Tu	GO:0003746,GO:0003924,GO:0005525,GO:0005739,GO:0006414,GO:0009507,GO:0070125	translation elongation factor activity|GTPase activity|GTP binding|mitochondrion|translational elongation|chloroplast|mitochondrial translational elongation
CsaV3_1G001120	2161.95	2726.57	1597.34	0.585841	-0.77142	0.000131	0.000597	Down	71.6973	82.1103	55.8969	42.8439	34.8402	42.9221	CYP71A22	Cytochrome P450	GO:0005506,GO:0016020,GO:0016021,GO:0016709,GO:0020037	iron ion binding|membrane|integral component of membrane|oxidoreductase activity, acting on paired donors, with incorporation or reduction of molecular oxygen, NAD(P)H as one donor, and incorporation of one atom of oxygen|heme binding
CsaV3_1G001130	470.024	319.316	620.732	1.94395	0.958988	6.31e-11	7.34e-10	Up	6.60349	6.40336	6.83452	11.4423	12.4493	11.4231	LECRKS1	U-box domain-containing protein 33-like
CsaV3_1G001160	961.675	702.831	1220.52	1.73658	0.796246	4.4e-10	4.63e-09	Up	9.10372	8.8544	7.98857	13.8119	12.6722	14.3465	Os01g0911100	ATP-dependent RNA helicase	GO:0000184,GO:0003723,GO:0004386,GO:0005524,GO:0005634,GO:0006364	nuclear-transcribed mRNA catabolic process, nonsense-mediated decay|RNA binding|helicase activity|ATP binding|nucleus|rRNA processing	ko03040	Spliceosome
CsaV3_1G001180	788.089	1089.19	486.989	0.447112	-1.16129	0.00113	0.004143	Down	27.1724	32.9228	45.4027	17.9279	17.4945	13.6583	MYB86	Myb transcription factor	GO:0005634,GO:0010119,GO:0030154,GO:0043565,GO:0044212	nucleus|regulation of stomatal movement|cell differentiation|sequence-specific DNA binding|transcription regulatory region DNA binding
CsaV3_1G001240	16.493	27.6637	5.32227	0.192392	-2.37788	7.61e-05	0.000362	Down	0.726135	0.767452	0.455286	0.21788	0.080697	0.077874		Golgin family A protein
CsaV3_1G001250	97.4204	149.6	45.2408	0.302412	-1.72541	9.06e-12	1.18e-10	Down	3.09295	3.96509	2.82829	1.48339	0.706053	0.765567	TAR2	Tryptophan aminotransferase-related protein	GO:0005789,GO:0009723,GO:0009851,GO:0009908,GO:0009958,GO:0010078,GO:0010087,GO:0016021,GO:0016846,GO:0042742,GO:0043562,GO:0048367,GO:0048467,GO:0048527,GO:0050362,GO:0080097	endoplasmic reticulum membrane|response to ethylene|auxin biosynthetic process|flower development|positive gravitropism|maintenance of root meristem identity|phloem or xylem histogenesis|integral component of membrane|carbon-sulfur lyase activity|defense response to bacterium|cellular response to nitrogen levels|shoot system development|gynoecium development|lateral root development|L-tryptophan:…	ko00380	Tryptophan metabolism
CsaV3_1G001260	154.667	119.333	190.001	1.59219	0.671015	0.001011	0.003745	Up	2.02522	2.03708	2.17136	2.6323	3.75075	3.17298		D111/G-patch domain-containing protein
CsaV3_1G001280	15.3942	22.1237	8.66468	0.391647	-1.35237	0.021983	0.056872	Down	0.636821	0.551535	0.504336	0.267189	0.142933	0.356996	TIC32	short-chain dehydrogenase TIC 32, chloroplastic	GO:0005886,GO:0009507,GO:0009706,GO:0009941,GO:0015031,GO:0016491	plasma membrane|chloroplast|chloroplast inner membrane|chloroplast envelope|protein transport|oxidoreductase activity
CsaV3_1G001340	326.912	493.344	160.479	0.325288	-1.62021	6.4e-23	2.49e-21	Down	21.4612	24.4084	21.591	5.58568	5.54915	9.06362	CSR1	Sec14p-like phosphatidylinositol transfer family protein	GO:0005768,GO:0005811,GO:0005829,GO:0006893,GO:0008526,GO:0009395,GO:0015914,GO:0043001,GO:0045717,GO:0046488,GO:1901352,GO:2001247	endosome|lipid droplet|cytosol|Golgi to plasma membrane transport|phosphatidylinositol transporter activity|phospholipid catabolic process|phospholipid transport|Golgi to plasma membrane protein transport|negative regulation of fatty acid biosynthetic process|phosphatidylinositol metabolic process|negative regulation of phosphatidylglycerol biosynthetic process|positive regulation of phosphatidyl…
CsaV3_1G001440	50.3172	71.748	28.8864	0.402609	-1.31255	0.00727	0.021747	Down	2.0462	1.16723	1.49067	1.20896	0.250917	0.612565		WD repeat-containing protein
CsaV3_1G001460	106.457	66.2067	146.707	2.21588	1.14788	1.27e-06	8.16e-06	Up	1.21589	1.40973	1.20992	2.45427	2.71763	3.34234	MYB98	transcription factor MYB98-like	GO:0003700,GO:0005634,GO:0006355,GO:0009553,GO:0010183,GO:0043565,GO:0044212,GO:0045691,GO:0045697	DNA-binding transcription factor activity|nucleus|regulation of transcription, DNA-templated|embryo sac development|pollen tube guidance|sequence-specific DNA binding|transcription regulatory region DNA binding|regulation of embryo sac central cell differentiation|regulation of synergid differentiation
CsaV3_1G001480	1237.57	892.576	1582.56	1.77303	0.826216	9.44e-07	6.18e-06	Up	17.7551	12.8174	11.9765	26.0684	21.9152	29.1693	PHB3	Prohibitin	GO:0005730,GO:0005739,GO:0005747,GO:0005773,GO:0005774,GO:0005886,GO:0007005,GO:0009507,GO:0009651,GO:0009697,GO:0009723,GO:0009733,GO:0009941,GO:0016020,GO:0016021,GO:0042742,GO:0044877,GO:0048527,GO:0051301,GO:0051782,GO:0071731	nucleolus|mitochondrion|mitochondrial respiratory chain complex I|vacuole|vacuolar membrane|plasma membrane|mitochondrion organization|chloroplast|response to salt stress|salicylic acid biosynthetic process|response to ethylene|response to auxin|chloroplast envelope|membrane|integral component of membrane|defense response to bacterium|protein-containing complex binding|lateral root development|ce…
CsaV3_1G001490	1160.83	893.358	1428.31	1.59881	0.676995	9.73e-05	0.000453	Up	20.8523	24.0421	23.8022	33.5639	43.0482	34.9721		DUF1645 family protein
CsaV3_1G001550	513.686	687.778	339.594	0.493756	-1.01813	1.32e-12	1.86e-11	Down	15.9043	15.0805	16.8254	7.50335	9.83709	8.22369	At2g36330	CASP-like protein	GO:0005886,GO:0016021,GO:0051539	plasma membrane|integral component of membrane|4 iron, 4 sulfur cluster binding
CsaV3_1G001560	1941.41	2351.76	1531.05	0.651023	-0.61922	5e-07	3.42e-06	Down	35.7182	39.5214	30.1874	25.21	21.0856	23.7998	EX2	protein EXECUTER 1, chloroplastic	GO:0000304,GO:0009507,GO:0010343,GO:0042651	response to singlet oxygen|chloroplast|singlet oxygen-mediated programmed cell death|thylakoid membrane
CsaV3_1G001630	110.338	82.7552	137.92	1.6666	0.73691	0.001493	0.005313	Up	0	0.269962	0.832291	0.967569	0.431278	0.315113		Unknown protein
CsaV3_1G001640	2478.86	1966.57	2991.16	1.521	0.605023	9.64e-06	5.41e-05	Up	29.3219	29.8653	35.7246	41.783	53.5236	50.2468	TPS10	Trehalose-6-phosphate synthase, putative	GO:0005737,GO:0005992,GO:0016311,GO:0016757,GO:0070413	cytoplasm|trehalose biosynthetic process|dephosphorylation|transferase activity, transferring glycosyl groups|trehalose metabolism in response to stress	ko00500	Starch and sucrose metabolism
CsaV3_1G001650	253.072	330.444	175.699	0.531707	-0.9113	1.28e-07	9.5e-07	Down	14.3081	16.5342	16.9075	9.14856	9.29907	7.93256		NHL domain protein
CsaV3_1G001660	128.993	174.682	83.3044	0.476893	-1.06826	1.15e-06	7.42e-06	Down	1.94592	1.83347	1.49788	0.729021	0.975978	0.88441	RDR2	RNA-dependent RNA polymerase	GO:0003723,GO:0003968,GO:0005634,GO:0005654,GO:0005730,GO:0010495,GO:0016458,GO:0030422,GO:0031380,GO:0050832,GO:0070919	RNA binding|RNA-directed 5'-3' RNA polymerase activity|nucleus|nucleoplasm|nucleolus|long-distance posttranscriptional gene silencing|gene silencing|production of siRNA involved in RNA interference|nuclear RNA-directed RNA polymerase complex|defense response to fungus|production of siRNA involved in chromatin silencing by small RNA
CsaV3_1G001720	4781.34	6063.34	3499.33	0.577129	-0.79303	1.29e-12	1.82e-11	Down	114.134	108.721	106.072	67.458	67.5098	59.5807	NAT6	nucleobase-ascorbate transporter 6	GO:0005618,GO:0005773,GO:0005783,GO:0009506,GO:0016021,GO:0022857	cell wall|vacuole|endoplasmic reticulum|plasmodesma|integral component of membrane|transmembrane transporter activity
CsaV3_1G001730	593.34	851.906	334.774	0.392971	-1.34751	1.1e-21	3.71e-20	Down	26.4147	28.7382	26.4045	9.9784	10.5637	10.4125		D-ribose-binding periplasmic protein
CsaV3_1G001820	1799.85	1075.96	2523.73	2.34557	1.22994	1.14e-24	5.1e-23	Up	79.7123	81.9935	104.846	266.553	212.082	210.598		Unknown protein
CsaV3_1G002080	4935.52	3304.19	6566.85	1.98743	0.990906	8.9e-19	2.36e-17	Up	46.2956	42.9137	46.9149	83.4136	93.5623	89.3527	At1g18900	pentatricopeptide repeat-containing protein At1g18900
CsaV3_1G002090	177.789	241.449	114.13	0.472687	-1.08104	0.008983	0.026215	Down	0	0	0	0	0	0		Unknown protein
CsaV3_1G002100	5835.63	7914.23	3757.02	0.474717	-1.07486	2.76e-18	7e-17	Down	82.8435	91.7653	66.7432	42.6444	35.8516	36.8229	AHA11	Plasma membrane ATPase	GO:0005524,GO:0005886,GO:0008553,GO:0016020,GO:0016021,GO:0046872,GO:0051453,GO:0120029,GO:1902600	ATP binding|plasma membrane|proton-exporting ATPase activity, phosphorylative mechanism|membrane|integral component of membrane|metal ion binding|regulation of intracellular pH|proton export across plasma membrane|proton transmembrane transport	ko00190	Oxidative phosphorylation
CsaV3_1G002110	8889.53	5070.9	12708.2	2.5061	1.32544	4.91e-09	4.49e-08	Up	88.6599	78.4189	88.2088	211.983	252.898	179.725	NPF2.11	protein NRT1/ PTR FAMILY 2.11-like	GO:0005886,GO:0009506,GO:0016021,GO:0080167,GO:0090448,GO:0090449,GO:1901349	plasma membrane|plasmodesma|integral component of membrane|response to karrikin|glucosinolate:proton symporter activity|phloem glucosinolate loading|glucosinolate transport
CsaV3_1G002180	109.888	76.458	143.318	1.87446	0.906477	0.000103	0.00048	Up	1.56658	1.34017	2.16689	2.70886	2.77791	3.2232	WRKY61	WRKY transcription factor, putative	GO:0003700,GO:0005634,GO:0043565	DNA-binding transcription factor activity|nucleus|sequence-specific DNA binding
CsaV3_1G002200	6887.9	5184.75	8591.05	1.65699	0.728561	1.13e-06	7.32e-06	Up	43.6019	45.1311	63.8168	91.4514	97.2683	103.292	ABCA2	ABC transporter A family member 2	GO:0005215,GO:0005524,GO:0006869,GO:0016021,GO:0042626,GO:0043231	transporter activity|ATP binding|lipid transport|integral component of membrane|ATPase activity, coupled to transmembrane movement of substances|intracellular membrane-bounded organelle
CsaV3_1G002210	5631.24	4041.54	7220.94	1.78668	0.837282	2.08e-06	1.29e-05	Up	38.6917	38.0165	59.3339	82.9373	89.7339	95.9015	ABCA7	ABC transporter A family member 7-like	GO:0005215,GO:0005524,GO:0005886,GO:0006869,GO:0009506,GO:0016021,GO:0042626,GO:0043231	transporter activity|ATP binding|plasma membrane|lipid transport|plasmodesma|integral component of membrane|ATPase activity, coupled to transmembrane movement of substances|intracellular membrane-bounded organelle
CsaV3_1G002280	200.012	275.047	124.977	0.454383	-1.13802	1.36e-09	1.33e-08	Down	4.09802	3.78182	4.27606	1.73587	1.74619	2.01598	TCP15	Transcription factor	GO:0003700,GO:0005634,GO:0006355,GO:0007623,GO:0008283,GO:0009735,GO:0010229,GO:0010252,GO:0031540,GO:0042023,GO:0043565,GO:0048467	DNA-binding transcription factor activity|nucleus|regulation of transcription, DNA-templated|circadian rhythm|cell proliferation|response to cytokinin|inflorescence development|auxin homeostasis|regulation of anthocyanin biosynthetic process|DNA endoreduplication|sequence-specific DNA binding|gynoecium development
CsaV3_1G002300	8.86718	14.7397	2.99466	0.20317	-2.29924	0.005168	0.016079	Down	0.638612	1.1333	1.20573	0.328864	0.202083	0.069866	MYB306	myb-related protein 306-like	GO:0003677,GO:0005634	DNA binding|nucleus
CsaV3_1G002350	441.972	333.978	549.966	1.64671	0.719589	1.52e-05	8.23e-05	Up	8.23178	6.35902	6.87261	9.79363	11.5692	14.4121	At3g47520	Malate dehydrogenase	GO:0005739,GO:0005774,GO:0005975,GO:0006099,GO:0006108,GO:0008746,GO:0009409,GO:0009507,GO:0009532,GO:0009536,GO:0009570,GO:0009735,GO:0009793,GO:0009941,GO:0010319,GO:0016020,GO:0030060,GO:0048046	mitochondrion|vacuolar membrane|carbohydrate metabolic process|tricarboxylic acid cycle|malate metabolic process|NAD(P)+ transhydrogenase activity|response to cold|chloroplast|plastid stroma|plastid|chloroplast stroma|response to cytokinin|embryo development ending in seed dormancy|chloroplast envelope|stromule|membrane|L-malate dehydrogenase activity|apoplast	ko00710,ko01200,ko00630,ko00620,ko00020,ko00270	Carbon fixation in photosynthetic organisms|Carbon metabolism|Glyoxylate and dicarboxylate metabolism|Pyruvate metabolism|Citrate cycle (TCA cycle)|Cysteine and methionine metabolism
CsaV3_1G002370	3423.83	4998.21	1849.44	0.37002	-1.43433	3.12e-17	7.21e-16	Down	79.2595	83.9376	69.3204	34.315	26.3736	23.6498	CHLP	Geranylgeranyl reductase	GO:0009507,GO:0010189,GO:0015979,GO:0015995,GO:0033385,GO:0033521,GO:0045550,GO:0071949,GO:0102067	chloroplast|vitamin E biosynthetic process|photosynthesis|chlorophyll biosynthetic process|geranylgeranyl diphosphate metabolic process|phytyl diphosphate biosynthetic process|geranylgeranyl reductase activity|FAD binding|geranylgeranyl diphosphate reductase activity	ko00900,ko00860	Terpenoid backbone biosynthesis|Porphyrin and chlorophyll metabolism
CsaV3_1G002380	32.281	17.4842	47.0779	2.6926	1.429	0.000428	0.001733	Up	0.578698	0.135081	0.55044	1.36287	1.19393	1.96289	At1g74460	GDSL esterase/lipase family	GO:0005576,GO:0016042,GO:0016788	extracellular region|lipid catabolic process|hydrolase activity, acting on ester bonds
CsaV3_1G002410	4415.36	5392.41	3438.32	0.637622	-0.64923	4.46e-07	3.08e-06	Down	130.639	138.909	137.579	93.34	96.718	69.946	lhcA-P4	Chlorophyll a-b binding protein, chloroplastic	GO:0009522,GO:0009523,GO:0009535,GO:0009765,GO:0016021,GO:0016168,GO:0018298,GO:0046872	photosystem I|photosystem II|chloroplast thylakoid membrane|photosynthesis, light harvesting|integral component of membrane|chlorophyll binding|protein-chromophore linkage|metal ion binding	ko00196	Photosynthesis - antenna proteins
CsaV3_1G002420	54.3835	76.546	32.2211	0.420938	-1.24832	7.45e-05	0.000354	Down	2.78595	3.2689	3.8086	0.392618	2.10585	1.97176	EXPA1	Expansin
CsaV3_1G002520	729.558	412.886	1046.23	2.53394	1.34138	4.3e-23	1.69e-21	Up	9.76023	6.51821	11.3909	24.153	26.0116	26.1532	NEN1	protein NEN1	GO:0003676,GO:0005634,GO:0005737,GO:0008408,GO:0046872	nucleic acid binding|nucleus|cytoplasm|3'-5' exonuclease activity|metal ion binding
CsaV3_1G002550	415.137	326.634	503.64	1.54191	0.624718	2.94e-05	0.000151	Up	4.56326	3.6284	4.55408	6.85407	6.68974	6.06853	XXT5	Xyloglucan 6-xylosyltransferase	GO:0000139,GO:0005768,GO:0005794,GO:0005802,GO:0009969,GO:0010411,GO:0016021,GO:0033843,GO:0048767	Golgi membrane|endosome|Golgi apparatus|trans-Golgi network|xyloglucan biosynthetic process|xyloglucan metabolic process|integral component of membrane|xyloglucan 6-xylosyltransferase activity|root hair elongation
CsaV3_1G002560	3914.52	4937.46	2891.58	0.585642	-0.77191	6.38e-12	8.42e-11	Down	81.2956	85.8536	85.5866	50.3359	49.6006	46.7959	SPBC14F5.10c	LON peptidase N-terminal domain and RING finger protein 1	GO:0005829,GO:0008270,GO:0061630,GO:0070647	cytosol|zinc ion binding|ubiquitin protein ligase activity|protein modification by small protein conjugation or removal
CsaV3_1G002570	28.5865	41.8025	15.3706	0.367694	-1.44342	0.000838	0.00316	Down	0.591436	0.562051	0.523296	0.211077	0.208581	0.203105	At5g61350	Receptor-like protein kinase
CsaV3_1G002620	181.927	107.506	256.348	2.38451	1.25369	1e-05	5.61e-05	Up	9.04372	6.6012	4.93329	17.5198	15.7206	21.71	PAM16L2	mitochondrial import inner membrane translocase subunit tim16	GO:0002237,GO:0005737,GO:0005739,GO:0005743,GO:0005744,GO:0006952,GO:0009734,GO:0030150,GO:0031348,GO:1900425,GO:1902009,GO:1902289,GO:2000012,GO:2000378	response to molecule of bacterial origin|cytoplasm|mitochondrion|mitochondrial inner membrane|TIM23 mitochondrial import inner membrane translocase complex|defense response|auxin-activated signaling pathway|protein import into mitochondrial matrix|negative regulation of defense response|negative regulation of defense response to bacterium|positive regulation of toxin transport|negative regulation…
CsaV3_1G002640	1007.11	593.056	1421.16	2.39634	1.26083	1.06e-13	1.71e-12	Up	5.63225	5.29718	6.92093	15.3471	11.9948	15.0795	At1g74360	LRR receptor-like kinase family protein
CsaV3_1G002650	20.4388	29.5285	11.349	0.384342	-1.37954	0.00653	0.019801	Down	0.92575	1.45014	1.0715	0.404543	0.309108	0.66161		dCTP pyrophosphatase 1-like			ko00240	Pyrimidine metabolism
CsaV3_1G002690	253.474	311.765	195.182	0.626053	-0.67564	0.000207	0.000898	Down	2.30221	2.65594	2.78456	1.30464	1.84067	1.99572	SYD	DNA annealing helicase and endonuclease ZRANB3-like	GO:0003677,GO:0004386,GO:0005524,GO:0005634,GO:0005829,GO:0006355,GO:0006952,GO:0009611,GO:0009873,GO:0009908,GO:0010104,GO:0010199,GO:0016887,GO:0040029,GO:0042393,GO:0043044,GO:1900150,GO:2000022	DNA binding|helicase activity|ATP binding|nucleus|cytosol|regulation of transcription, DNA-templated|defense response|response to wounding|ethylene-activated signaling pathway|flower development|regulation of ethylene-activated signaling pathway|organ boundary specification between lateral organs and the meristem|ATPase activity|regulation of gene expression, epigenetic|histone binding|ATP-depend…
CsaV3_1G002730	700.7	492.233	909.167	1.84703	0.885204	1.76e-06	1.11e-05	Up	10.3944	9.0068	10.0071	15.9776	15.6206	21.2862	SNAP33	SNAP25 homologous protein SNAP33	GO:0000911,GO:0005484,GO:0005886,GO:0009504,GO:0009507,GO:0009612,GO:0009737,GO:0015031,GO:0016021,GO:0016192,GO:0051707,GO:0061025	cytokinesis by cell plate formation|SNAP receptor activity|plasma membrane|cell plate|chloroplast|response to mechanical stimulus|response to abscisic acid|protein transport|integral component of membrane|vesicle-mediated transport|response to other organism|membrane fusion
CsaV3_1G002750	50.5315	64.9502	36.1128	0.556007	-0.84682	0.009173	0.026703	Down	1.36382	1.15685	0.972032	0.624442	0.765636	0.544454	ZAT3	zinc finger protein ZAT1-like	GO:0003676,GO:0003700,GO:0005634,GO:0006355,GO:0046872,GO:0048235	nucleic acid binding|DNA-binding transcription factor activity|nucleus|regulation of transcription, DNA-templated|metal ion binding|pollen sperm cell differentiation
CsaV3_1G002810	1106.46	863.175	1349.75	1.56371	0.644969	3e-05	0.000154	Up	50.1407	52.6285	52.0146	69.6908	78.3075	97.4271	At5g07960	protein Asterix	GO:0016021	integral component of membrane
CsaV3_1G002840	125.647	152.585	98.708	0.646903	-0.62838	0.043937	0.101747	Down	2.17026	2.17836	3.16624	1.4585	2.07755	1.23754	CYP75B2	Flavonoid 3' hydroxylase	GO:0004497,GO:0005506,GO:0005789,GO:0009813,GO:0016021,GO:0016705,GO:0020037	monooxygenase activity|iron ion binding|endoplasmic reticulum membrane|flavonoid biosynthetic process|integral component of membrane|oxidoreductase activity, acting on paired donors, with incorporation or reduction of molecular oxygen|heme binding	ko00944,ko00941	Flavone and flavonol biosynthesis|Flavonoid biosynthesis
CsaV3_1G002860	260.894	314.518	207.27	0.65901	-0.60163	0.007128	0.021378	Down	20.9313	18.6203	14.6442	14.3768	11.7379	6.38147	PDCB2	PLASMODESMATA CALLOSE-BINDING PROTEIN 3	GO:0001872,GO:0009408,GO:0009506,GO:0030247,GO:0031225,GO:0046658	(1->3)-beta-D-glucan binding|response to heat|plasmodesma|polysaccharide binding|anchored component of membrane|anchored component of plasma membrane
CsaV3_1G002870	804.841	616.023	993.659	1.61302	0.689768	1.26e-07	9.42e-07	Up	11.8967	10.8878	8.35571	17.2152	17.7289	15.5845	HDA5	Histone deacetylase	GO:0005634,GO:0032041	nucleus|NAD-dependent histone deacetylase activity (H3-K14 specific)
CsaV3_1G002910	1091.34	743.604	1439.07	1.93526	0.952527	5.72e-12	7.59e-11	Up	13.4846	10.7546	10.0065	20.6489	24.2967	22.3418	RBOHF	Respiratory burst oxidase	GO:0002679,GO:0004601,GO:0005509,GO:0005622,GO:0005886,GO:0007231,GO:0009723,GO:0009738,GO:0009873,GO:0010119,GO:0016021,GO:0016174,GO:0033500,GO:0043069,GO:0050665,GO:0052542	respiratory burst involved in defense response|peroxidase activity|calcium ion binding|intracellular|plasma membrane|osmosensory signaling pathway|response to ethylene|abscisic acid-activated signaling pathway|ethylene-activated signaling pathway|regulation of stomatal movement|integral component of membrane|NAD(P)H oxidase activity|carbohydrate homeostasis|negative regulation of programmed cell …
CsaV3_1G002940	1949.31	1399.15	2499.46	1.78641	0.837062	4.32e-08	3.45e-07	Up	54.0183	51.2211	43.3628	92.8312	72.4657	85.5871	RBG3	RNA-binding protein	GO:0003697,GO:0003723,GO:0005507,GO:0005524,GO:0005739,GO:0006397,GO:0009409,GO:0016554,GO:0080156,GO:1990904	single-stranded DNA binding|RNA binding|copper ion binding|ATP binding|mitochondrion|mRNA processing|response to cold|cytidine to uridine editing|mitochondrial mRNA modification|ribonucleoprotein complex	ko03040	Spliceosome
CsaV3_1G002990	101.999	155.658	48.3403	0.310555	-1.68708	6.99e-06	4.04e-05	Down	3.00627	4.66068	3.34941	1.51005	0.987788	0.833152	TCP5	transcription factor TCP5	GO:0003700,GO:0005634,GO:0006355,GO:0009965,GO:0030154,GO:0043565,GO:0045962,GO:0048366	DNA-binding transcription factor activity|nucleus|regulation of transcription, DNA-templated|leaf morphogenesis|cell differentiation|sequence-specific DNA binding|positive regulation of development, heterochronic|leaf development
CsaV3_1G003060	181.602	221.981	141.224	0.636197	-0.65245	0.000631	0.002455	Down	3.16065	3.08766	3.49491	1.61256	2.70103	1.91585	GPA3	kelch domain-containing protein 3-like isoform X1	GO:0000325,GO:0000326,GO:0005770,GO:0005802,GO:0006886	plant-type vacuole|protein storage vacuole|late endosome|trans-Golgi network|intracellular protein transport
CsaV3_1G003090	278.269	165.248	391.291	2.3679	1.24361	0.007508	0.022401	Up	4.01536	3.21444	3.10202	6.79627	5.87007	12.1208	ENO1	Enolase, putative	GO:0000015,GO:0000287,GO:0004634,GO:0006096,GO:0009507,GO:0009570,GO:0009735,GO:0010090	phosphopyruvate hydratase complex|magnesium ion binding|phosphopyruvate hydratase activity|glycolytic process|chloroplast|chloroplast stroma|response to cytokinin|trichome morphogenesis	ko04066,ko00680,ko03018,ko01200,ko01230,ko00010	HIF-1 signaling pathway|Methane metabolism|RNA degradation|Carbon metabolism|Biosynthesis of amino acids|Glycolysis / Gluconeogenesis
CsaV3_1G003120	257.225	339.295	175.156	0.516236	-0.9539	3.03e-08	2.47e-07	Down	8.69851	9.32511	8.12125	4.85803	4.59309	4.63385	PCO3	plant cysteine oxidase 3 isoform X2	GO:0005634,GO:0005737,GO:0017172,GO:0046872	nucleus|cytoplasm|cysteine dioxygenase activity|metal ion binding	ko00430	Taurine and hypotaurine metabolism
CsaV3_1G003220	1308.57	1630.44	986.696	0.605172	-0.72458	3.28e-09	3.06e-08	Down	21.7491	21.4472	21.3395	14.1323	13.4651	11.4262	SPPA	signal peptide peptidase	GO:0004252,GO:0006465,GO:0006508,GO:0009507,GO:0009534,GO:0009535,GO:0009570,GO:0009941,GO:0016021	serine-type endopeptidase activity|signal peptide processing|proteolysis|chloroplast|chloroplast thylakoid|chloroplast thylakoid membrane|chloroplast stroma|chloroplast envelope|integral component of membrane
CsaV3_1G003230	14.5722	20.8058	8.33863	0.400783	-1.31911	0.029614	0.073323	Down	0.317765	0.28553	0.179836	0.10506	0.09321	0.107792	PCMP-H8	pentatricopeptide repeat-containing protein At1g18485
CsaV3_1G003270	725.515	887.914	563.116	0.634201	-0.65699	8.06e-07	5.34e-06	Down	12.0806	13.7784	12.6694	7.73602	7.05691	8.55482	BIM1	transcription factor BIM1	GO:0003677,GO:0005634,GO:0046983	DNA binding|nucleus|protein dimerization activity
CsaV3_1G003280	1433.19	1728.3	1138.09	0.658503	-0.60274	6.08e-07	4.1e-06	Down	24.2336	26.2817	22.4032	16.3953	17.2711	14.2137	OFUT34	O-fucosyltransferase family protein
CsaV3_1G003300	709.195	555.451	862.939	1.55358	0.635598	2.18e-06	1.35e-05	Up	10.2395	9.93561	11.7832	17.1037	18.9623	16.6477		BSD domain protein
CsaV3_1G003310	1345.38	1829.52	861.247	0.470749	-1.08697	1.11e-08	9.71e-08	Down	23.2922	28.2823	20.6201	12.1358	10.8035	11.99		Sterile alpha motif domain
CsaV3_1G003330	135.372	80.0929	190.651	2.38037	1.25119	3.4e-05	0.000172	Up	1.41259	0.846133	0.704218	3.45529	3.40274	4.69353		18S pre-ribosomal assembly protein gar2-like protein
CsaV3_1G003340	218.194	141.18	295.209	2.09101	1.0642	5.37e-05	0.000262	Up	7.24329	4.18342	6.05956	12.8654	11.5397	14.9851	DIR23	Dirigent protein	GO:0048046	apoplast
CsaV3_1G003360	445.411	341.243	549.579	1.61052	0.687527	3.27e-06	1.98e-05	Up	5.2859	5.53376	5.80038	8.93384	9.38274	9.07328	GAUT11	Hexosyltransferase	GO:0000139,GO:0005794,GO:0010192,GO:0016021,GO:0045489,GO:0047262,GO:0071555	Golgi membrane|Golgi apparatus|mucilage biosynthetic process|integral component of membrane|pectin biosynthetic process|polygalacturonate 4-alpha-galacturonosyltransferase activity|cell wall organization	ko00520,ko00500	Amino sugar and nucleotide sugar metabolism|Starch and sucrose metabolism
CsaV3_1G003380	266.363	206.387	326.338	1.58119	0.661012	0.002475	0.008338	Up	2.86021	3.55414	4.26233	6.41581	6.32172	4.96663	SPL6	squamosa promoter-binding-like protein 6	GO:0003677,GO:0003700,GO:0005634,GO:0006355,GO:0010468,GO:0042742,GO:0046872	DNA binding|DNA-binding transcription factor activity|nucleus|regulation of transcription, DNA-templated|regulation of gene expression|defense response to bacterium|metal ion binding
CsaV3_1G003520	48.4351	62.7522	34.1179	0.543693	-0.87914	0.008169	0.024087	Down	2.02247	1.38752	1.32252	0.661055	0.783226	1.10546	MIZ1	protein MIZU-KUSSEI 1	GO:0005737,GO:0005783,GO:0005789,GO:0009658,GO:0010274,GO:0016020,GO:0032541	cytoplasm|endoplasmic reticulum|endoplasmic reticulum membrane|chloroplast organization|hydrotropism|membrane|cortical endoplasmic reticulum
CsaV3_1G003530	11.0311	20.0451	2.01704	0.100625	-3.31294	0.000343	0.00142	Down	0.136983	0.286256	0.117585	0	0.04362	0.010667	KIN8A	Kinesin-like protein	GO:0000070,GO:0003777,GO:0005524,GO:0005634,GO:0005871,GO:0005874,GO:0007018,GO:0007019,GO:0008017,GO:0008574,GO:0016887,GO:0061673,GO:1990023	mitotic sister chromatid segregation|microtubule motor activity|ATP binding|nucleus|kinesin complex|microtubule|microtubule-based movement|microtubule depolymerization|microtubule binding|ATP-dependent microtubule motor activity, plus-end-directed|ATPase activity|mitotic spindle astral microtubule|mitotic spindle midzone
CsaV3_1G003610	8.78453	14.8848	2.68423	0.180333	-2.47126	0.003223	0.010572	Down	0.800012	0.278642	0.502986	0.082866	0.138666	0.113543	TCP1	transcription factor DICHOTOMA-like	GO:0003677,GO:0003700,GO:0005634,GO:0009908,GO:0043565,GO:0048831,GO:2000032	DNA binding|DNA-binding transcription factor activity|nucleus|flower development|sequence-specific DNA binding|regulation of shoot system development|regulation of secondary shoot formation
CsaV3_1G003640	1231.41	760.571	1702.24	2.23811	1.16228	2.31e-05	0.000121	Up	12.436	12.3421	11.2997	28.3579	21.6655	35.7747	KIN7D	Transmembrane Fragile-X-F-associated protein	GO:0003777,GO:0005524,GO:0005739,GO:0005871,GO:0005874,GO:0007018,GO:0008017,GO:0016887,GO:0031347,GO:0046872	microtubule motor activity|ATP binding|mitochondrion|kinesin complex|microtubule|microtubule-based movement|microtubule binding|ATPase activity|regulation of defense response|metal ion binding
CsaV3_1G003670	551.971	871.611	232.331	0.266553	-1.90751	8.48e-15	1.53e-13	Down	14.9696	19.4711	16.9716	5.00602	4.3953	3.25404	SRM1	transcription factor DIVARICATA	GO:0003677,GO:0003700,GO:0005634,GO:0006355,GO:0009414,GO:0009651,GO:0009738,GO:0009739,GO:0009751,GO:0009787,GO:0010116,GO:0045893,GO:1901001,GO:1901371,GO:1905615	DNA binding|DNA-binding transcription factor activity|nucleus|regulation of transcription, DNA-templated|response to water deprivation|response to salt stress|abscisic acid-activated signaling pathway|response to gibberellin|response to salicylic acid|regulation of abscisic acid-activated signaling pathway|positive regulation of abscisic acid biosynthetic process|positive regulation of transcript…
CsaV3_1G003690	613.103	807.232	418.973	0.519024	-0.94613	7.95e-12	1.04e-10	Down	19.6566	21.0795	21.076	13.0458	11.725	9.43111	CCR4-3	carbon catabolite repressor protein 4 homolog 3 isoform X1	GO:0003723,GO:0004535,GO:0005634,GO:0005737,GO:0046872	RNA binding|poly(A)-specific ribonuclease activity|nucleus|cytoplasm|metal ion binding
CsaV3_1G003730	978.007	1275.93	680.078	0.533004	-0.90778	1.17e-12	1.67e-11	Down	42.1018	42.4324	38.6084	22.7626	22.147	21.3659	ASPG1	protein ASPARTIC PROTEASE IN GUARD CELL 1-like	GO:0003677,GO:0004190,GO:0005783,GO:0006508,GO:0009414,GO:0009627,GO:0009737,GO:0030163,GO:0070001	DNA binding|aspartic-type endopeptidase activity|endoplasmic reticulum|proteolysis|response to water deprivation|systemic acquired resistance|response to abscisic acid|protein catabolic process|aspartic-type peptidase activity
CsaV3_1G003740	179.182	279.128	79.2357	0.283869	-1.8167	1.32e-19	3.73e-18	Down	4.47745	4.99688	5.83133	1.43118	1.80162	1.2214	ALMT9	Aluminum-activated malate transporter	GO:0005253,GO:0009705,GO:0015743,GO:0016021	anion channel activity|plant-type vacuole membrane|malate transport|integral component of membrane
CsaV3_1G003750	4145.61	5157.89	3133.34	0.607485	-0.71908	1.56e-10	1.74e-09	Down	136.817	142.803	130.756	93.3002	77.1934	79.6347		AT-rich interactive domain protein
CsaV3_1G003760	48.859	80.3303	17.3877	0.216453	-2.20788	3.07e-10	3.28e-09	Down	3.45068	2.69618	2.71664	0.507244	0.539309	0.756952	YLS3	protein YLS3	GO:0005886,GO:0006869,GO:0008289,GO:0031225	plasma membrane|lipid transport|lipid binding|anchored component of membrane
CsaV3_1G003780	176.367	86.2697	266.464	3.08873	1.62701	0.003957	0.012667	Up	2.74225	2.99556	4.10112	7.46358	7.53551	14.5903		Unknown protein
CsaV3_1G003800	1241.79	1718.1	765.477	0.445536	-1.16639	2.54e-18	6.46e-17	Down	48.6494	58.3258	54.991	25.6797	24.448	20.9318	COL16	zinc finger protein CONSTANS-LIKE 16	GO:0003700,GO:0005634,GO:0006355,GO:0008270,GO:0016020	DNA-binding transcription factor activity|nucleus|regulation of transcription, DNA-templated|zinc ion binding|membrane
CsaV3_1G003810	610.848	425.388	796.308	1.87196	0.904548	5.9e-11	6.9e-10	Up	9.00714	8.0335	9.47308	17.3035	16.2372	18.1377	LBD41	LOB domain-containing protein 41-like	GO:0006355	regulation of transcription, DNA-templated
CsaV3_1G003910	55.093	93.8283	16.3576	0.174335	-2.52007	1.25e-13	1.99e-12	Down	4.73942	5.96045	3.75532	0.763022	0.646723	0.832732	BEE1	transcription factor BEE 3-like	GO:0003677,GO:0003700,GO:0005634,GO:0006351,GO:0006355,GO:0046983,GO:1902448	DNA binding|DNA-binding transcription factor activity|nucleus|transcription, DNA-templated|regulation of transcription, DNA-templated|protein dimerization activity|positive regulation of shade avoidance
CsaV3_1G003920	536.901	269.126	804.676	2.98995	1.58012	3.92e-08	3.15e-07	Up	13.1429	10.6142	13.2975	34.6048	31.8062	44.7789	MYB2	MYB transcription factor	GO:0005634,GO:0009409,GO:0009651,GO:0009737,GO:0009751,GO:0043565,GO:0045893,GO:0046686,GO:1901002,GO:1902584	nucleus|response to cold|response to salt stress|response to abscisic acid|response to salicylic acid|sequence-specific DNA binding|positive regulation of transcription, DNA-templated|response to cadmium ion|positive regulation of response to salt stress|positive regulation of response to water deprivation
CsaV3_1G003950	91.8271	122.901	60.7531	0.494325	-1.01647	5.39e-05	0.000263	Down	3.78942	3.96771	2.86648	2.02368	1.81241	1.54602		Membrane-associated kinase regulator
CsaV3_1G003970	107.301	79.2639	135.338	1.70744	0.771835	0.000991	0.00368	Up	4.80978	3.89171	6.27808	6.99334	8.84123	9.40093	LRK10L-1.2	Core-2/I-branching beta-1,6-N-acetylglucosaminyltransferase family protein
CsaV3_1G003980	381.053	298.115	463.991	1.55641	0.638226	3.17e-05	0.000161	Up	17.5926	16.1574	20.1656	32.2761	34.5991	33.9947	LRK10L-1.2	LEAF RUST 10 DISEASE-RESISTANCE LOCUS RECEPTOR-LIKE PROTEIN KINASE-like 1.2 isoform X1
CsaV3_1G003990	1436.68	2230.84	642.52	0.288017	-1.79578	8.44e-24	3.46e-22	Down	59.981	61.9897	50.5221	17.2023	18.8044	13.2918		Protein of unknown function (DUF789)
CsaV3_1G004000	189.108	252.581	125.635	0.497405	-1.00751	3.47e-06	2.09e-05	Down	20.0804	16.2549	19.1384	6.5967	12.6521	8.32606		non-specific lipid-transfer protein 2	GO:0006869,GO:0008289	lipid transport|lipid binding
CsaV3_1G004030	128.585	71.6298	185.54	2.59026	1.37309	1.4e-08	1.21e-07	Up	1.09697	1.21911	1.41623	3.30612	2.63228	4.03011		Octicosapeptide/Phox/Bem1p family protein, putative
CsaV3_1G004040	298.231	154.561	441.902	2.85907	1.51554	9.06e-11	1.04e-09	Up	6.01543	5.27301	2.65941	12.7919	11.9559	15.4314		Stress up-regulated Nod 19 protein
CsaV3_1G004060	9.35783	14.0607	4.65495	0.331061	-1.59483	0.037666	0.089526	Down	0.405892	0.466491	0.796459	0.339506	0.169237	0.042173		Stress up-regulated Nod 19 protein
CsaV3_1G004220	1395.76	1008.41	1783.11	1.76823	0.822306	1.53e-11	1.93e-10	Up	15.4755	15.0988	16.2414	26.2114	29.1019	30.2042	AIP1-2	WD-repeat protein, putative	GO:0005829,GO:0030042,GO:0030836,GO:0030864,GO:0042643,GO:0051015,GO:0080008	cytosol|actin filament depolymerization|positive regulation of actin filament depolymerization|cortical actin cytoskeleton|actomyosin, actin portion|actin filament binding|Cul4-RING E3 ubiquitin ligase complex
CsaV3_1G004230	33.5323	42.9769	24.0877	0.56048	-0.83527	0.032332	0.07895	Down	0.901575	1.19913	1.4051	0.562206	0.825601	0.683682	At4g28100	GPI-anchored protein	GO:0031225,GO:0046658	anchored component of membrane|anchored component of plasma membrane
CsaV3_1G004280	38.4503	27.3902	49.5103	1.80759	0.854068	0.020097	0.052672	Up	1.51572	1.07738	1.08816	1.85775	2.23914	2.87882	RABA6A	ras-related protein RABA6a-like	GO:0003924,GO:0005525,GO:0005768,GO:0005886,GO:0006886,GO:0032482	GTPase activity|GTP binding|endosome|plasma membrane|intracellular protein transport|Rab protein signal transduction
CsaV3_1G004290	27265.8	21447	33084.7	1.54263	0.62539	6.96e-09	6.23e-08	Up	589.834	577.716	639.242	917.265	1019.58	924.395	CML27	Calcium-binding EF-hand family protein	GO:0005509,GO:0005773,GO:0005886	calcium ion binding|vacuole|plasma membrane
CsaV3_1G004320	46.7929	61.7958	31.7901	0.514437	-0.95893	0.04921	0.111942	Down	1.29995	1.19528	0.459063	0.488248	0.747129	0.65023	NMT2	Phosphoethanolamine N-methyltransferase	GO:0000234,GO:0005737,GO:0006656,GO:0052667	phosphoethanolamine N-methyltransferase activity|cytoplasm|phosphatidylcholine biosynthetic process|phosphomethylethanolamine N-methyltransferase activity	ko00564	Glycerophospholipid metabolism
CsaV3_1G004330	2553.09	4132.14	974.036	0.235722	-2.08484	4.12e-25	1.89e-23	Down	73.9564	90.3402	71.1482	18.7543	15.8913	21.3983	PEAMT	Phosphoethanolamine N-methyltransferase	GO:0000234,GO:0005737,GO:0006656	phosphoethanolamine N-methyltransferase activity|cytoplasm|phosphatidylcholine biosynthetic process	ko00564	Glycerophospholipid metabolism
CsaV3_1G004380	1721.42	1339.43	2103.41	1.57037	0.651104	3.93e-08	3.16e-07	Up	24.8067	25.0697	21.4086	37.4146	33.956	40.1678	OEP64	Glutamyl-tRNA(Gln) amidotransferase subunit A	GO:0004040,GO:0009507,GO:0009536,GO:0009941,GO:0015031,GO:0031359	amidase activity|chloroplast|plastid|chloroplast envelope|protein transport|integral component of chloroplast outer membrane
CsaV3_1G004390	671.684	523.72	819.649	1.56505	0.64621	1.69e-06	1.07e-05	Up	12.0393	11.7841	10.3104	17.8144	18.3074	18.5518		prostaglandin E synthase 2-like			ko00590	Arachidonic acid metabolism
CsaV3_1G004430	35.225	14.7385	55.7115	3.78001	1.91839	6.76e-06	3.92e-05	Up	4.0887	3.03706	3.98879	15.7264	22.1154	24.4623	RH42	Ribosomal protein L19	GO:0003735,GO:0005829,GO:0005886,GO:0006412,GO:0022625,GO:0022626,GO:0042788	structural constituent of ribosome|cytosol|plasma membrane|translation|cytosolic large ribosomal subunit|cytosolic ribosome|polysomal ribosome	ko03010	Ribosome
CsaV3_1G004460	1525.26	1025.68	2024.85	1.97416	0.981241	4.85e-16	9.86e-15	Up	6.80232	6.51915	6.45345	14.6912	11.0096	12.9069		DUF4228 domain protein
CsaV3_1G004470	668.965	837.051	500.879	0.598385	-0.74085	2.1e-06	1.3e-05	Down	35.7322	33.1957	28.8898	21.0103	14.8282	21.6735		DUF3007 domain-containing protein
CsaV3_1G004510	24.097	38.4898	9.70411	0.252121	-1.98781	3.83e-05	0.000192	Down	0.263938	0.167291	0.269005	0.056008	0.072922	0.096102	KIN12E	Kinesin-like protein	GO:0003777,GO:0005524,GO:0005871,GO:0005874,GO:0007018,GO:0008017,GO:0016887	microtubule motor activity|ATP binding|kinesin complex|microtubule|microtubule-based movement|microtubule binding|ATPase activity
CsaV3_1G004520	100.299	131.712	68.8864	0.523008	-0.93509	0.000107	0.000497	Down	7.5411	6.10673	6.96794	3.79946	5.14674	3.33276		Thylakoid lumenal P17.1 protein
CsaV3_1G004620	206.2	265.888	146.511	0.551025	-0.85981	2.98e-06	1.81e-05	Down	5.88482	7.00893	8.25514	4.57975	3.19062	3.77413	DEGP5	protease Do-like 5, chloroplastic	GO:0004252,GO:0009507,GO:0009543,GO:0009579,GO:0010206,GO:0031977	serine-type endopeptidase activity|chloroplast|chloroplast thylakoid lumen|thylakoid|photosystem II repair|thylakoid lumen
CsaV3_1G004650	993.159	764.772	1221.55	1.59727	0.675608	9.89e-08	7.51e-07	Up	12.2549	10.2462	13.5996	19.6333	19.1915	18.8169	At5g46170	F-box family protein	GO:0010286	heat acclimation
CsaV3_1G004730	832.901	1279	386.804	0.302427	-1.72534	6.86e-11	7.95e-10	Down	21.5647	14.0461	17.168	5.56538	5.038	5.92776	CHX15	cation/H(+) antiporter 15-like	GO:0006813,GO:0006885,GO:0012505,GO:0015299,GO:0016021	potassium ion transport|regulation of pH|endomembrane system|solute:proton antiporter activity|integral component of membrane
CsaV3_1G004870	41.6377	58.9609	24.3146	0.412385	-1.27794	0.000393	0.001603	Down	2.11853	1.9434	2.20964	1.82671	0.629482	0.861674	At2g39518	CASP-like protein	GO:0005886,GO:0016021,GO:0051539	plasma membrane|integral component of membrane|4 iron, 4 sulfur cluster binding
CsaV3_1G004950	183.565	271.848	95.2806	0.350492	-1.51255	1.11e-14	1.99e-13	Down	3.96138	4.74206	5.09887	1.4046	1.481	1.53728	RKL1	Inactive receptor kinase
CsaV3_1G004970	21.0163	13.5874	28.4451	2.09349	1.06591	0.030709	0.075686	Up	0.418511	0.912944	0	1.21049	1.4524	0.548106		Unknown protein
CsaV3_1G004990	5.31924	8.95649	1.68199	0.187796	-2.41276	0.028709	0.071358	Down	0.347884	0.088015	0.12092	0	0.061331	0.094996	Bp10	L-ascorbate oxidase homolog	GO:0005507,GO:0005576,GO:0016491	copper ion binding|extracellular region|oxidoreductase activity	ko00053	Ascorbate and aldarate metabolism
CsaV3_1G005010	985.358	1328.28	642.436	0.48366	-1.04793	2.73e-16	5.67e-15	Down	27.8083	29.2983	26.2236	15.2511	13.9118	11.6471	AFTS1	Aldo/keto reductase	GO:0009405,GO:0016491	pathogenesis|oxidoreductase activity
CsaV3_1G005020	51.889	66.2562	37.5218	0.566313	-0.82033	0.010322	0.029575	Down	0.80748	0.668315	0.59224	0.311157	0.512658	0.50331	HDG11	Homeobox-leucine zipper protein	GO:0000976,GO:0003700,GO:0005634,GO:0008289,GO:0009828,GO:0010091	transcription regulatory region sequence-specific DNA binding|DNA-binding transcription factor activity|nucleus|lipid binding|plant-type cell wall loosening|trichome branching
CsaV3_1G005040	3276.51	2198.65	4354.36	1.98047	0.985841	4.06e-18	1.02e-16	Up	33.1831	26.4762	26.3659	59.509	52.1573	62.4647	CNGC20	Cyclic nucleotide gated channel	GO:0005216,GO:0005516,GO:0009535,GO:0009624,GO:0016021,GO:0030552,GO:0030553	ion channel activity|calmodulin binding|chloroplast thylakoid membrane|response to nematode|integral component of membrane|cAMP binding|cGMP binding
CsaV3_1G005130	12.5121	19.0101	6.0142	0.316369	-1.66032	0.01171	0.032994	Down	0.061213	0.055719	0	0	0.178285	0.057201	XTH9	Xyloglucan endotransglucosylase/hydrolase	GO:0004553,GO:0005618,GO:0010411,GO:0016762,GO:0042546,GO:0048046,GO:0071555	hydrolase activity, hydrolyzing O-glycosyl compounds|cell wall|xyloglucan metabolic process|xyloglucan:xyloglucosyl transferase activity|cell wall biogenesis|apoplast|cell wall organization
CsaV3_1G005160	1893.75	1246	2541.51	2.03973	1.02838	1.45e-12	2.04e-11	Up	34.0855	28.6693	30.1005	65.3919	52.4332	66.5888	At4g15970	Glycosyltransferase
CsaV3_1G005170	172.799	242.045	103.554	0.427829	-1.22489	6.65e-10	6.85e-09	Down	2.01646	1.80149	2.07162	1.10146	1.14145	0.931789	SUS6	Sucrose synthase	GO:0005576,GO:0005618,GO:0005985,GO:0016157,GO:0080165	extracellular region|cell wall|sucrose metabolic process|sucrose synthase activity|callose deposition in phloem sieve plate	ko00500	Starch and sucrose metabolism
CsaV3_1G005190	17.7895	32.5627	3.01624	0.092628	-3.4324	5.55e-08	4.38e-07	Down	0.689246	0.603337	0.512077	0.053153	0.028986	0	At1g11920	Pectate lyase	GO:0030570,GO:0045490,GO:0046872	pectate lyase activity|pectin catabolic process|metal ion binding	ko00040,ko02024	Pentose and glucuronate interconversions|Quorum sensing
CsaV3_1G005200	25.5912	39.818	11.3644	0.285408	-1.8089	0.018462	0.048939	Down	1.68811	2.26543	1.54556	0.34258	0.977948	0.912044	NAC086	NAC domain containing protein	GO:0003677,GO:0003700,GO:0005634,GO:0090602,GO:0090603	DNA binding|DNA-binding transcription factor activity|nucleus|sieve element enucleation|sieve element differentiation
CsaV3_1G005210	213.289	299.565	127.012	0.423989	-1.2379	1.74e-11	2.18e-10	Down	5.64352	5.92744	7.04921	3.08089	2.91291	3.3976		DHHA1 domain protein
CsaV3_1G005220	321.674	456.82	186.527	0.408317	-1.29224	1.94e-15	3.68e-14	Down	8.75114	11.176	10.4778	4.05488	4.13237	5.34599	ORRM6	RNA binding protein	GO:0003723,GO:0006397,GO:0009507,GO:0016554,GO:1900871,GO:1990904	RNA binding|mRNA processing|chloroplast|cytidine to uridine editing|chloroplast mRNA modification|ribonucleoprotein complex
CsaV3_1G005230	2360.25	4009.73	710.766	0.17726	-2.49606	2.39e-26	1.24e-24	Down	61.8805	80.8931	65.4132	13.0041	12.7958	11.0375	RVE7	protein REVEILLE 2-like	GO:0003677,GO:0003700,GO:0005634,GO:0006355,GO:0007623,GO:0009651,GO:0009723,GO:0046686	DNA binding|DNA-binding transcription factor activity|nucleus|regulation of transcription, DNA-templated|circadian rhythm|response to salt stress|response to ethylene|response to cadmium ion
CsaV3_1G005240	2998.82	4939.18	1058.45	0.214297	-2.22232	1.24e-44	2.52e-42	Down	78.307	92.7244	97.1624	19.7822	18.9823	26.9586	BT1	BTB/POZ and TAZ domain-containing protein 1-like	GO:0003712,GO:0004402,GO:0005516,GO:0005634,GO:0005737,GO:0006355,GO:0008270,GO:0009553,GO:0009555,GO:0009733,GO:0009751,GO:0016567,GO:0042542	transcription coregulator activity|histone acetyltransferase activity|calmodulin binding|nucleus|cytoplasm|regulation of transcription, DNA-templated|zinc ion binding|embryo sac development|pollen development|response to auxin|response to salicylic acid|protein ubiquitination|response to hydrogen peroxide
CsaV3_1G005370	1.98824	3.97648	0	0	#NAME?	0.036885	0.087977	Down	0	0	0	0	0	0		Unknown protein
CsaV3_1G005380	49.5339	68.3418	30.7262	0.449596	-1.1533	0.006956	0.020921	Down	1.4122	2.01901	1.02944	0.63634	0.860189	1.05806	PKS1	protein PHYTOCHROME KINASE SUBSTRATE 1-like	GO:0005737,GO:0005886,GO:0009585,GO:0009638,GO:0009958,GO:0010017,GO:0010114,GO:0010218	cytoplasm|plasma membrane|red, far-red light phototransduction|phototropism|positive gravitropism|red or far-red light signaling pathway|response to red light|response to far red light
CsaV3_1G005420	921.569	499.842	1343.3	2.68744	1.42623	3.93e-15	7.31e-14	Up	23.7885	23.2535	25.7779	61.5184	64.8488	81.7854	GSTU9	Glutathione s-transferase	GO:0004364,GO:0005737,GO:0005829,GO:0006749,GO:0009407	glutathione transferase activity|cytoplasm|cytosol|glutathione metabolic process|toxin catabolic process	ko00982,ko00480,ko00980	Drug metabolism - cytochrome P450|Glutathione metabolism|Metabolism of xenobiotics by cytochrome P450
CsaV3_1G005440	6127.49	2514.38	9740.6	3.87396	1.95381	1.02e-43	1.93e-41	Up	145.285	131.872	123.808	449.31	528.556	555.087	GSTU9	Glutathione s-transferase	GO:0004364,GO:0005737,GO:0005829,GO:0006749,GO:0009407	glutathione transferase activity|cytoplasm|cytosol|glutathione metabolic process|toxin catabolic process	ko00982,ko00480,ko00980	Drug metabolism - cytochrome P450|Glutathione metabolism|Metabolism of xenobiotics by cytochrome P450
CsaV3_1G005470	3116.64	2359.05	3874.22	1.64228	0.715699	2.8e-10	3.01e-09	Up	71.6536	63.2214	60.7161	102.745	99.1816	116.283		Alpha/beta hydrolase family protein
CsaV3_1G005530	146.257	193.157	99.3575	0.514388	-0.95907	0.015868	0.042966	Down	6.49081	8.52107	11.9213	4.10299	6.04732	4.41785		Transmembrane protein
CsaV3_1G005540	2117.64	3352.65	882.63	0.263263	-1.92542	2.59e-47	6.13e-45	Down	57.4614	65.8117	58.1847	16.9329	16.1627	14.4292	CDF3	cyclic dof factor 3	GO:0003677,GO:0003700,GO:0005634,GO:0006355,GO:0009908,GO:0043565,GO:0046872	DNA binding|DNA-binding transcription factor activity|nucleus|regulation of transcription, DNA-templated|flower development|sequence-specific DNA binding|metal ion binding
CsaV3_1G005640	497.234	717.553	276.915	0.385916	-1.37364	2.28e-12	3.14e-11	Down	31.9178	33.6664	25.3919	11.0031	10.0168	12.2423	NAC100	NAC domain-containing protein 100-like	GO:0003677,GO:0003700,GO:0005634	DNA binding|DNA-binding transcription factor activity|nucleus
CsaV3_1G005670	20.7235	33.1052	8.34181	0.251979	-1.98862	0.000129	0.000588	Down	0.743629	1.00762	0.953097	0.311947	0.111632	0.331221	CRR2	pentatricopeptide repeat-containing protein At1g05750, chloroplastic-like
CsaV3_1G005700	75.7031	46.63	104.776	2.24697	1.16798	0.000451	0.001816	Up	2.26045	0.878798	1.59636	2.76736	4.18456	4.13136		Transmembrane protein, putative
CsaV3_1G005810	693.835	1034.5	353.17	0.341392	-1.5505	7.65e-08	5.91e-07	Down	19.6106	25.7232	17.9623	7.5631	6.37337	7.01435	BHLH72	transcription factor PIF7-like isoform X1	GO:0003690,GO:0003700,GO:0005634,GO:0006355,GO:0009416,GO:0009585,GO:0009704,GO:0016607,GO:0046983	double-stranded DNA binding|DNA-binding transcription factor activity|nucleus|regulation of transcription, DNA-templated|response to light stimulus|red, far-red light phototransduction|de-etiolation|nuclear speck|protein dimerization activity
CsaV3_1G005820	3589.81	2442.02	4737.6	1.94004	0.956084	3.58e-17	8.22e-16	Up	36.7493	35.8082	38.3723	71.1309	69.4083	75.4796	SNAP33	SNAP25 homologous protein SNAP33-like	GO:0000911,GO:0005484,GO:0005886,GO:0009504,GO:0009507,GO:0009612,GO:0009737,GO:0015031,GO:0016021,GO:0016192,GO:0051707,GO:0061025	cytokinesis by cell plate formation|SNAP receptor activity|plasma membrane|cell plate|chloroplast|response to mechanical stimulus|response to abscisic acid|protein transport|integral component of membrane|vesicle-mediated transport|response to other organism|membrane fusion
CsaV3_1G005840	469.32	334.502	604.139	1.80609	0.852867	7.34e-05	0.00035	Up	0	0.666386	0	0.928253	0.140495	0.699391		protein SAR DEFICIENT 1
CsaV3_1G005850	108.409	62.784	154.034	2.4534	1.29478	4.63e-05	0.000229	Up	0	2.87922	18.1944	12.7741	33.7962	19.0051		Unknown protein
CsaV3_1G005870	30.677	46.9983	14.3558	0.305452	-1.71098	5.2e-05	0.000255	Down	0.726003	0.729389	0.849539	0.277498	0.199904	0.174932	ZAT3	zinc finger protein ZAT4-like	GO:0003676,GO:0003700,GO:0005634,GO:0006355,GO:0046872,GO:0048235	nucleic acid binding|DNA-binding transcription factor activity|nucleus|regulation of transcription, DNA-templated|metal ion binding|pollen sperm cell differentiation
CsaV3_1G005970	510.696	751.954	269.439	0.358318	-1.48069	3.01e-20	8.97e-19	Down	19.167	21.1838	17.1943	6.23062	7.68479	5.60884		Protein POLAR LOCALIZATION DURING ASYMMETRIC DIVISION AND REDISTRIBUTION like
CsaV3_1G006050	1270.25	1731.56	808.933	0.46717	-1.09798	3.36e-14	5.68e-13	Down	68.2327	69.0322	59.0089	33.4071	27.8062	32.6319		Wiskott-aldrich syndrome family protein, putative (DUF1118)
CsaV3_1G006080	1248.08	1640.33	855.822	0.521737	-0.93861	3.22e-14	5.45e-13	Down	13.6199	14.1478	12.6657	7.8207	7.093	6.33327	LNG1	protein LONGIFOLIA 1-like	GO:0005634,GO:0005829,GO:0051513	nucleus|cytosol|regulation of monopolar cell growth
CsaV3_1G006130	1434.75	1932.08	937.423	0.48519	-1.04338	1.05e-17	2.55e-16	Down	35.3435	39.2173	34.1803	16.0294	16.945	16.5213	ABCB25	ABC transporter B family protein	GO:0005524,GO:0009705,GO:0010044,GO:0010217,GO:0015083,GO:0016021,GO:0042626,GO:1902602	ATP binding|plant-type vacuole membrane|response to aluminum ion|cellular aluminum ion homeostasis|aluminum ion transmembrane transporter activity|integral component of membrane|ATPase activity, coupled to transmembrane movement of substances|aluminum ion transmembrane transport
CsaV3_1G006160	94.4617	74.0816	114.842	1.55021	0.632462	0.009933	0.028581	Up	1.25164	1.47099	1.11472	2.25699	1.45327	2.38863	CSTF50	Cleavage stimulation factor subunit 1	GO:0005848,GO:0006397	mRNA cleavage stimulating factor complex|mRNA processing	ko03015	mRNA surveillance pathway
CsaV3_1G006170	20033.6	8882.6	31184.6	3.51075	1.81178	5e-60	2.57e-57	Up	76.6077	57.4286	63.0613	228.222	221.937	242.799	UPTG2	Alpha-1,4-glucan-protein synthase [UDP-forming]	GO:0005576,GO:0005618,GO:0005794,GO:0006486,GO:0009506,GO:0030244,GO:0052691,GO:0071555,GO:0071669	extracellular region|cell wall|Golgi apparatus|protein glycosylation|plasmodesma|cellulose biosynthetic process|UDP-arabinopyranose mutase activity|cell wall organization|plant-type cell wall organization or biogenesis	ko00520	Amino sugar and nucleotide sugar metabolism
CsaV3_1G006180	67.9451	22.0864	113.804	5.15266	2.36532	3.49e-11	4.2e-10	Up	0.604175	0.037626	0.570796	1.69579	1.7301	2.15746	COBL4	COBRA-like protein	GO:0005774,GO:0005886,GO:0009664,GO:0009832,GO:0009834,GO:0010215,GO:0031225,GO:0046658,GO:0052324	vacuolar membrane|plasma membrane|plant-type cell wall organization|plant-type cell wall biogenesis|plant-type secondary cell wall biogenesis|cellulose microfibril organization|anchored component of membrane|anchored component of plasma membrane|plant-type cell wall cellulose biosynthetic process
CsaV3_1G006200	143.049	109.683	176.415	1.60841	0.685638	0.001611	0.005685	Up	2.22273	2.92637	2.5552	3.86811	4.3306	3.71035	SPL6	Squamosa promoter binding-like protein	GO:0003677,GO:0003700,GO:0005634,GO:0006355,GO:0010468,GO:0042742,GO:0046872	DNA binding|DNA-binding transcription factor activity|nucleus|regulation of transcription, DNA-templated|regulation of gene expression|defense response to bacterium|metal ion binding
CsaV3_1G006280	638.629	793.266	483.993	0.610127	-0.71282	1.68e-07	1.23e-06	Down	9.69062	11.2335	10.9058	7.06624	6.33059	6.05839	BIM1	transcription factor BIM1-like isoform X2	GO:0003677,GO:0005634,GO:0046983	DNA binding|nucleus|protein dimerization activity
CsaV3_1G006350	522.72	396.966	648.474	1.63357	0.708033	6.36e-07	4.28e-06	Up	12.9831	11.2677	10.3498	19.5915	18.3585	19.7856	ppk13	Serine/threonine-protein kinase	GO:0004674,GO:0005524,GO:0005737,GO:0005773,GO:0005783,GO:0005794,GO:0006624,GO:0023052,GO:0032889	protein serine/threonine kinase activity|ATP binding|cytoplasm|vacuole|endoplasmic reticulum|Golgi apparatus|vacuolar protein processing|signaling|regulation of vacuole fusion, non-autophagic
CsaV3_1G006370	568.041	913.904	222.177	0.243108	-2.04033	2.34e-22	8.46e-21	Down	56.9983	60.8432	56.6493	14.6206	12.625	11.5899	CAS	calcium sensing receptor, chloroplastic	GO:0005739,GO:0009507,GO:0009534,GO:0009535,GO:0009579,GO:0009704,GO:0016021,GO:0071277,GO:0090333	mitochondrion|chloroplast|chloroplast thylakoid|chloroplast thylakoid membrane|thylakoid|de-etiolation|integral component of membrane|cellular response to calcium ion|regulation of stomatal closure
CsaV3_1G006380	1495.04	695.97	2294.11	3.29627	1.72083	7.13e-33	6.16e-31	Up	5.75028	5.13628	8.031	19.416	22.3508	21.6024	ALA9	Phospholipid-transporting ATPase	GO:0000139,GO:0000287,GO:0004012,GO:0005524,GO:0005802,GO:0005886,GO:0016021,GO:0045332,GO:0048194	Golgi membrane|magnesium ion binding|phospholipid-translocating ATPase activity|ATP binding|trans-Golgi network|plasma membrane|integral component of membrane|phospholipid translocation|Golgi vesicle budding
CsaV3_1G006390	3381.66	2400.69	4362.63	1.81724	0.861752	3.03e-14	5.16e-13	Up	23.437	19.9343	23.2913	40.754	39.1434	43.1223	ALA9	Phospholipid-transporting ATPase	GO:0000139,GO:0000287,GO:0004012,GO:0005524,GO:0005802,GO:0005886,GO:0016021,GO:0045332,GO:0048194	Golgi membrane|magnesium ion binding|phospholipid-translocating ATPase activity|ATP binding|trans-Golgi network|plasma membrane|integral component of membrane|phospholipid translocation|Golgi vesicle budding
CsaV3_1G006410	820.208	631.974	1008.44	1.5957	0.67419	4.59e-06	2.72e-05	Up	13.9715	11.3172	9.45857	19.9675	17.1567	17.6114	Os03g0802700	RNA helicase	GO:0003723,GO:0004386,GO:0005524	RNA binding|helicase activity|ATP binding
CsaV3_1G006420	10.4518	4.8872	16.0164	3.27722	1.71247	0.019338	0.050954	Up	0.125956	0.117532	0.5465	1.03751	0.66428	1.3101	At2g25060	Early nodulin-like protein	GO:0005886,GO:0009055,GO:0009506,GO:0031225,GO:0046658	plasma membrane|electron transfer activity|plasmodesma|anchored component of membrane|anchored component of plasma membrane
CsaV3_1G006440	357.991	562.409	153.573	0.273063	-1.87269	3.02e-13	4.6e-12	Down	6.90743	8.45957	8.79847	2.53524	3.40439	1.86299	CYP26-2	Peptidyl-prolyl cis-trans isomerase	GO:0003755,GO:0009507,GO:0009534	peptidyl-prolyl cis-trans isomerase activity|chloroplast|chloroplast thylakoid
CsaV3_1G006460	79.4757	117.836	41.1153	0.34892	-1.51903	2.29e-08	1.9e-07	Down	3.45909	3.33863	2.88958	1.21341	1.40458	1.05371		Adenine nucleotide alpha hydrolases-like superfamily protein
CsaV3_1G006510	2092.72	2618.14	1567.31	0.598633	-0.74026	2.29e-10	2.49e-09	Down	107.251	124.275	117.212	79.5755	72.8353	71.3122	CPLS1	ATP-dependent Clp protease adapter protein ClpS	GO:0005840,GO:0008233,GO:0009570,GO:0030163,GO:0030674,GO:1903052	ribosome|peptidase activity|chloroplast stroma|protein catabolic process|protein binding, bridging|positive regulation of proteolysis involved in cellular protein catabolic process
CsaV3_1G006520	420.349	540.531	300.166	0.555317	-0.84862	1.6e-08	1.36e-07	Down	10.3825	9.65445	8.44287	4.81242	5.84759	5.4087	ASPG1	protein ASPARTIC PROTEASE IN GUARD CELL 1-like	GO:0003677,GO:0004190,GO:0005783,GO:0006508,GO:0009414,GO:0009627,GO:0009737,GO:0030163,GO:0070001	DNA binding|aspartic-type endopeptidase activity|endoplasmic reticulum|proteolysis|response to water deprivation|systemic acquired resistance|response to abscisic acid|protein catabolic process|aspartic-type peptidase activity
CsaV3_1G006540	908.606	567.067	1250.14	2.20458	1.1405	2.49e-17	5.8e-16	Up	4.49045	3.75534	5.48191	9.07577	9.95942	10.6749	SCD1	DENN domain and WD repeat-containing protein SCD1	GO:0000911,GO:0005886,GO:0009825,GO:0010235,GO:0030136,GO:0040008,GO:0045824,GO:0080008	cytokinesis by cell plate formation|plasma membrane|multidimensional cell growth|guard mother cell cytokinesis|clathrin-coated vesicle|regulation of growth|negative regulation of innate immune response|Cul4-RING E3 ubiquitin ligase complex
CsaV3_1G006550	645.421	438.298	852.543	1.94512	0.959859	2.42e-12	3.32e-11	Up	7.6145	6.59985	7.47431	13.946	13.2847	15.4227	APCB1	Aspartic proteinase Asp1	GO:0004190,GO:0006508,GO:0016021,GO:0030163,GO:0050832	aspartic-type endopeptidase activity|proteolysis|integral component of membrane|protein catabolic process|defense response to fungus
CsaV3_1G006570	1296.74	918.473	1675.01	1.82369	0.866857	7.08e-07	4.73e-06	Up	23.7659	24.1857	24.4414	44.5754	37.1942	51.821		Carbohydrate-responsive element-binding protein
CsaV3_1G006640	866.021	562.196	1169.85	2.08085	1.05717	5.43e-16	1.1e-14	Up	7.09193	5.52935	7.54707	13.2229	13.1269	14.419	SYT4	synaptotagmin-5-like	GO:0005783,GO:0006869,GO:0008289,GO:0016021,GO:0046872	endoplasmic reticulum|lipid transport|lipid binding|integral component of membrane|metal ion binding
CsaV3_1G006660	6772.88	3577.56	9968.19	2.78631	1.47835	1.07e-39	1.53e-37	Up	110.289	87.5936	115.445	268.474	314.449	303.716	MYB62	MYB transcription factor	GO:0003700,GO:0005634,GO:0009686,GO:0009740,GO:0009751,GO:0010015,GO:0010373,GO:0016036,GO:0043565,GO:0045892,GO:0055062	DNA-binding transcription factor activity|nucleus|gibberellin biosynthetic process|gibberellic acid mediated signaling pathway|response to salicylic acid|root morphogenesis|negative regulation of gibberellin biosynthetic process|cellular response to phosphate starvation|sequence-specific DNA binding|negative regulation of transcription, DNA-templated|phosphate ion homeostasis
CsaV3_1G006680	586.897	374.781	799.013	2.13195	1.09217	1.97e-07	1.43e-06	Up	6.26284	6.1857	8.25339	18.2203	15.6461	18.9512	B120	cysteine-rich receptor-like protein kinase 10 isoform X1
CsaV3_1G006690	1382.04	1003.89	1760.2	1.75338	0.810137	3.03e-11	3.67e-10	Up	10.6281	10.4203	10.7382	16.3803	16.4561	19.6933	AMSH1	AMSH-like ubiquitin thioesterase 1	GO:0004843,GO:0005768,GO:0008237,GO:0016020,GO:0016579,GO:0046872,GO:0070536,GO:0071108	thiol-dependent ubiquitin-specific protease activity|endosome|metallopeptidase activity|membrane|protein deubiquitination|metal ion binding|protein K63-linked deubiquitination|protein K48-linked deubiquitination	ko04144	Endocytosis
CsaV3_1G006730	21.5097	8.90417	34.1153	3.83139	1.93787	0.005464	0.016905	Up	0.230353	0.070397	0.119087	0.514344	0.430924	1.13134		Core-2/I-branching beta-1,6-N-acetylglucosaminyltransferase family protein
CsaV3_1G006760	10329.1	8152.3	12505.9	1.53403	0.61733	1.5e-08	1.28e-07	Up	185.057	186.372	181.645	304.326	299.963	293.017	CBP60B	Calmodulin binding protein-like, putative	GO:0003700,GO:0005516,GO:0005634,GO:0043565,GO:0080142	DNA-binding transcription factor activity|calmodulin binding|nucleus|sequence-specific DNA binding|regulation of salicylic acid biosynthetic process
CsaV3_1G006770	84.9274	57.5367	112.318	1.95211	0.965037	0.000198	0.000864	Up	2.39493	0.966562	2.42772	4.37705	5.03139	4.74132	LRK10L-2.3	Receptor-like kinase
CsaV3_1G006780	125.403	87.8312	162.974	1.85553	0.891835	5.32e-05	0.00026	Up	1.82249	1.87947	2.48246	3.38852	4.29743	3.34104	PR5K	Receptor-like kinase, putative	GO:0004672,GO:0004675,GO:0005524,GO:0009506,GO:0009620,GO:0016021	protein kinase activity|transmembrane receptor protein serine/threonine kinase activity|ATP binding|plasmodesma|response to fungus|integral component of membrane
CsaV3_1G006790	24.6084	17.1813	32.0355	1.86456	0.898833	0.047723	0.109102	Up	7.26749	6.79739	3.30399	10.4565	9.2172	9.90623		LEAF RUST 10 DISEASE-RESISTANCE LOCUS RECEPTOR-LIKE PROTEIN KINASE-like 1.4 isoform X1
CsaV3_1G006800	537.949	342.176	733.721	2.14428	1.10049	7.58e-10	7.73e-09	Up	6.08761	5.27426	5.13748	12.7644	9.67224	12.8895	LRK10L-1.2	LEAF RUST 10 DISEASE-RESISTANCE LOCUS RECEPTOR-LIKE PROTEIN KINASE-like 1.2
CsaV3_1G006840	110.883	69.183	152.583	2.2055	1.14111	8.25e-07	5.46e-06	Up	1.31351	1.0335	0.607128	2.486	2.05563	2.1236	LRK10L-2.7	Receptor-like kinase
CsaV3_1G006870	1225.61	682.721	1768.49	2.59036	1.37315	2.33e-16	4.88e-15	Up	26.596	18.9029	38.9449	61.789	73.2692	77.463	LRK10L-1.2	Protein kinase family protein
CsaV3_1G006880	1048.64	531.416	1565.86	2.94658	1.55904	1.28e-33	1.16e-31	Up	6.39521	6.60203	10.0066	25.8661	22.7051	21.9396	LRK10L-1.2	Leaf rust 10 disease-resistance locus receptor-like protein kinase-like 1.2
CsaV3_1G006890	13.7818	7.19388	20.3697	2.83153	1.50158	0.016602	0.044644	Up	0.029601	0.013824	0.069141	0.19206	0.227001	0.098231	NACK1	Kinesin-like protein	GO:0000919,GO:0003777,GO:0005524,GO:0005634,GO:0005874,GO:0007018,GO:0008017,GO:0009524	cell plate assembly|microtubule motor activity|ATP binding|nucleus|microtubule|microtubule-based movement|microtubule binding|phragmoplast
CsaV3_1G006930	115.909	82.738	149.081	1.80184	0.849473	0.000365	0.001498	Up	6.25028	6.55661	7.38598	9.69706	11.4744	15.944		Ribosomal protein S24/S35
CsaV3_1G006960	250.029	132.619	367.439	2.77063	1.47021	8.62e-17	1.9e-15	Up	2.31342	2.49653	2.14904	6.66172	5.56693	6.68361		UDP-N-acetylglucosamine--N-acetylmuramyl- (Pentapeptide) pyrophosphoryl-undecaprenol N-acetylglucosamine transferase			ko04112,ko00550	Cell cycle - Caulobacter|Peptidoglycan biosynthesis
CsaV3_1G007010	3017.83	3628.12	2407.54	0.663578	-0.59166	1.98e-07	1.44e-06	Down	149.043	153.843	139.944	99.5264	98.8038	89.95	ndhT	Chaperone protein DnaJ	GO:0009507,GO:0009535,GO:0010598,GO:0016021,GO:0016491,GO:0048038	chloroplast|chloroplast thylakoid membrane|NAD(P)H dehydrogenase complex (plastoquinone)|integral component of membrane|oxidoreductase activity|quinone binding
CsaV3_1G007040	1216.06	1561.66	870.452	0.557387	-0.84325	1.07e-05	5.96e-05	Down	69.5719	71.8954	60.8614	35.8384	35.3883	29.2597	BGLU44	Beta-glucosidase, putative	GO:0004567,GO:0005576,GO:0005618,GO:0005975,GO:0008422,GO:0009505,GO:0022626,GO:0046872,GO:0047668,GO:0080079,GO:0080081,GO:0080082,GO:0080083,GO:0102483	beta-mannosidase activity|extracellular region|cell wall|carbohydrate metabolic process|beta-glucosidase activity|plant-type cell wall|cytosolic ribosome|metal ion binding|amygdalin beta-glucosidase activity|cellobiose glucosidase activity|4-methylumbelliferyl-beta-D-glucopyranoside beta-glucosidase activity|esculin beta-glucosidase activity|beta-gentiobiose beta-glucosidase activity|scopolin bet…	ko00940,ko00460,ko00500	Phenylpropanoid biosynthesis|Cyanoamino acid metabolism|Starch and sucrose metabolism
CsaV3_1G007050	77.5436	18.1124	136.975	7.56247	2.91886	3.63e-10	3.84e-09	Up	0.306938	0.256035	0.291102	1.68024	3.22887	2.21487	LAC1	Laccase	GO:0005507,GO:0016722,GO:0046274,GO:0048046,GO:0052716	copper ion binding|oxidoreductase activity, oxidizing metal ions|lignin catabolic process|apoplast|hydroquinone:oxygen oxidoreductase activity
CsaV3_1G007080	735.603	1134.48	336.724	0.296808	-1.7524	2.59e-37	3.05e-35	Down	50.5355	51.206	52.8217	14.2082	14.6277	14.7445	FKBP17-2	Peptidylprolyl isomerase	GO:0003755,GO:0009507,GO:0009535,GO:0009543	peptidyl-prolyl cis-trans isomerase activity|chloroplast|chloroplast thylakoid membrane|chloroplast thylakoid lumen
CsaV3_1G007120	46.4159	72.7506	20.0812	0.276028	-1.85711	1.2e-07	9e-07	Down	2.16125	2.06239	2.02184	0.482735	0.792129	0.549475	WOX1	WUSCHEL-related homeobox 1-like	GO:0003677,GO:0003700,GO:0005634,GO:0005829,GO:0099402	DNA binding|DNA-binding transcription factor activity|nucleus|cytosol|plant organ development
CsaV3_1G007180	88.6905	64.8201	112.561	1.73651	0.796192	0.001654	0.005811	Up	1.69706	1.54388	1.5267	1.65633	1.61697	2.06316	POT1A	Protection of telomeres protein	GO:0000723,GO:0000783,GO:0003723,GO:0010521,GO:0016233,GO:0032206,GO:0032210,GO:0032212,GO:0042162,GO:0043047,GO:0051974,GO:0098505	telomere maintenance|nuclear telomere cap complex|RNA binding|telomerase inhibitor activity|telomere capping|positive regulation of telomere maintenance|regulation of telomere maintenance via telomerase|positive regulation of telomere maintenance via telomerase|telomeric DNA binding|single-stranded telomeric DNA binding|negative regulation of telomerase activity|G-rich strand telomeric DNA binding
CsaV3_1G007190	111.964	84.219	139.71	1.65889	0.730215	0.001519	0.005397	Up	7.69436	7.39136	6.73673	10.7163	10.9611	11.4954	HRD3A	ERAD-associated E3 ubiquitin-protein ligase component HRD3A	GO:0005783,GO:0005789,GO:0016020,GO:0016021,GO:0030433,GO:0042538	endoplasmic reticulum|endoplasmic reticulum membrane|membrane|integral component of membrane|ubiquitin-dependent ERAD pathway|hyperosmotic salinity response	ko04141	Protein processing in endoplasmic reticulum
CsaV3_1G007200	155.723	121.987	189.459	1.55311	0.635164	0.00175	0.006119	Up	2.52087	3.47864	2.59969	4.74741	4.48566	4.33798		Down syndrome critical region protein 3 like
CsaV3_1G007250	22.5951	39.8555	5.33458	0.133848	-2.90133	5.89e-08	4.63e-07	Down	0.726285	0.37507	0.738716	0.092965	0.096801	0.038343	ABCG2	ABC transporter G family member 17-like	GO:0005524,GO:0005886,GO:0010345,GO:0016021,GO:0042626,GO:0055085	ATP binding|plasma membrane|suberin biosynthetic process|integral component of membrane|ATPase activity, coupled to transmembrane movement of substances|transmembrane transport
CsaV3_1G007270	272.339	346.367	198.31	0.572544	-0.80454	2.04e-06	1.27e-05	Down	5.24726	4.75522	4.18779	3.01202	2.65234	2.47756	RLK902	Receptor-like kinase 1
CsaV3_1G007310	762.29	420.023	1104.56	2.62975	1.39493	2.19e-22	7.97e-21	Up	27.9543	56.8076	43.0133	106.407	104.361	99.637		Unknown protein
CsaV3_1G007320	11609.6	7540.77	15678.4	2.07915	1.05599	8.62e-09	7.61e-08	Up	83.5176	77.1819	65.2955	142.657	179.956	136.286	NFXL1	NF-X1-type zinc finger protein NFXL1	GO:0000122,GO:0000977,GO:0001078,GO:0003729,GO:0005634,GO:0008270,GO:0009642,GO:0009651,GO:0009697,GO:0010188,GO:0010310,GO:0016567,GO:0016740,GO:0042742	negative regulation of transcription by RNA polymerase II|RNA polymerase II regulatory region sequence-specific DNA binding|proximal promoter DNA-binding transcription repressor activity, RNA polymerase II-specific|mRNA binding|nucleus|zinc ion binding|response to light intensity|response to salt stress|salicylic acid biosynthetic process|response to microbial phytotoxin|regulation of hydrogen pe…
CsaV3_1G007330	1576.27	1224.92	1927.62	1.57366	0.654128	4.52e-08	3.6e-07	Up	20.5949	21.0596	18.0064	31.2576	32.2485	29.3424	PYD1	Dihydropyrimidine dehydrogenase	GO:0002058,GO:0003954,GO:0004159,GO:0006210,GO:0006212,GO:0009507,GO:0009536,GO:0009570,GO:0017113,GO:0019483,GO:0042803,GO:0043562,GO:0050661,GO:0051536	uracil binding|NADH dehydrogenase activity|dihydrouracil dehydrogenase (NAD+) activity|thymine catabolic process|uracil catabolic process|chloroplast|plastid|chloroplast stroma|dihydropyrimidine dehydrogenase (NADP+) activity|beta-alanine biosynthetic process|protein homodimerization activity|cellular response to nitrogen levels|NADP binding|iron-sulfur cluster binding	ko00770,ko00240,ko00983,ko00410	Pantothenate and CoA biosynthesis|Pyrimidine metabolism|Drug metabolism - other enzymes|beta-Alanine metabolism
CsaV3_1G007370	8.91971	13.8114	4.028	0.291643	-1.77773	0.024897	0.063194	Down	0.332674	0.772625	0.279503	0.077758	0.20159	0.173912	KAN1	transcription repressor KAN1-like isoform X1	GO:0003700,GO:0005634,GO:0006355,GO:0009943,GO:0009944,GO:0009956,GO:0010051,GO:0010158,GO:0044212,GO:0048440,GO:0048481,GO:1905392	DNA-binding transcription factor activity|nucleus|regulation of transcription, DNA-templated|adaxial/abaxial axis specification|polarity specification of adaxial/abaxial axis|radial pattern formation|xylem and phloem pattern formation|abaxial cell fate specification|transcription regulatory region DNA binding|carpel development|plant ovule development|plant organ morphogenesis
CsaV3_1G007380	3177.34	4277.21	2077.46	0.485705	-1.04185	7.5e-20	2.15e-18	Down	66.2102	74.2545	76.7034	41.5643	33.7996	38.619	CSE	monoglyceride lipase	GO:0003846,GO:0004622,GO:0005783,GO:0005794,GO:0005886,GO:0006979,GO:0009506,GO:0009809,GO:0010043,GO:0016020,GO:0016787,GO:0042542,GO:0046686,GO:0090430	2-acylglycerol O-acyltransferase activity|lysophospholipase activity|endoplasmic reticulum|Golgi apparatus|plasma membrane|response to oxidative stress|plasmodesma|lignin biosynthetic process|response to zinc ion|membrane|hydrolase activity|response to hydrogen peroxide|response to cadmium ion|caffeoyl-CoA: alcohol caffeoyl transferase activity	ko00561	Glycerolipid metabolism
CsaV3_1G007400	197.53	257.392	137.668	0.534858	-0.90277	1.53e-06	9.68e-06	Down	6.38705	5.97282	4.50623	3.41259	3.89451	2.70993		Genome sequencing data, contig C315
CsaV3_1G007410	63.2554	100.425	26.0863	0.25976	-1.94475	2.39e-10	2.59e-09	Down	4.08491	3.93319	3.68404	0.856317	1.12553	1.15389	ZHD1	Zinc finger homeodomain protein	GO:0003677,GO:0005634,GO:0009793,GO:0042803,GO:0046872	DNA binding|nucleus|embryo development ending in seed dormancy|protein homodimerization activity|metal ion binding
CsaV3_1G007520	1729.51	955.854	2503.16	2.61876	1.38889	9.55e-31	6.99e-29	Up	37.356	34.8993	28.1643	87.1909	82.8421	93.6829	AKR4C9	Aldo/keto reductase	GO:0004032,GO:0004033,GO:0008106,GO:0009409,GO:0009414,GO:0009507,GO:0009636,GO:0009651,GO:0016229,GO:0016491,GO:0055114,GO:0070401	alditol:NADP+ 1-oxidoreductase activity|aldo-keto reductase (NADP) activity|alcohol dehydrogenase (NADP+) activity|response to cold|response to water deprivation|chloroplast|response to toxic substance|response to salt stress|steroid dehydrogenase activity|oxidoreductase activity|oxidation-reduction process|NADP+ binding
CsaV3_1G007550	1557.74	1001.32	2114.17	2.11139	1.0782	5.1e-19	1.38e-17	Up	61.3046	56.6479	71.0742	120.455	127.709	172.579	NRPB12	DNA-directed RNA polymerases I, II, and III subunit RPABC4	GO:0000418,GO:0000419,GO:0003677,GO:0003899,GO:0005665,GO:0005666,GO:0005736,GO:0006360,GO:0006366,GO:0006383,GO:0046872	RNA polymerase IV complex|RNA polymerase V complex|DNA binding|DNA-directed 5'-3' RNA polymerase activity|RNA polymerase II, core complex|RNA polymerase III complex|RNA polymerase I complex|transcription by RNA polymerase I|transcription by RNA polymerase II|transcription by RNA polymerase III|metal ion binding
CsaV3_1G007560	1996.9	1496.3	2497.5	1.66911	0.739082	3.47e-10	3.68e-09	Up	42.7715	42.9021	48.2233	75.9075	78.8597	94.0752	At5g08350	Gem-like protein 4
CsaV3_1G007570	1566.11	823.594	2308.63	2.80312	1.48703	5.4e-34	5.06e-32	Up	32.4767	27.0537	30.9353	67.9881	88.5098	80.4102	KTI2	Kunitz trypsin inhibitor	GO:0004866,GO:0005618,GO:0048046	endopeptidase inhibitor activity|cell wall|apoplast
CsaV3_1G007580	162.65	196.037	129.263	0.659382	-0.60081	0.029251	0.072551	Down	4.53773	5.5039	4.07144	3.38691	4.00972	2.34044	CDT1A	CDT1-like protein a, chloroplastic isoform X1	GO:0000076,GO:0000278,GO:0000281,GO:0003677,GO:0004693,GO:0005634,GO:0006260,GO:0009507,GO:0009658,GO:0019901,GO:0048229,GO:0051276,GO:0051315,GO:0070182,GO:0071163	DNA replication checkpoint|mitotic cell cycle|mitotic cytokinesis|DNA binding|cyclin-dependent protein serine/threonine kinase activity|nucleus|DNA replication|chloroplast|chloroplast organization|protein kinase binding|gametophyte development|chromosome organization|attachment of mitotic spindle microtubules to kinetochore|DNA polymerase binding|DNA replication preinitiation complex assembly
CsaV3_1G007600	3776.11	2832.34	4719.87	1.66642	0.736751	5.63e-11	6.62e-10	Up	68.7794	76.2112	58.2176	114.285	110.308	125.96		BRO1 domain containing protein
CsaV3_1G007640	33.0378	18.39	47.6855	2.59301	1.37463	0.000617	0.002408	Up	0	0.394467	0	0.867843	0	0.427763		Unknown protein
CsaV3_1G007680	319.945	253.391	386.499	1.52531	0.609099	0.000146	0.000657	Up	4.38547	3.69873	4.10604	6.15058	5.63741	6.26219	YPR091C	testis-expressed sequence 2 protein-like	GO:0005783,GO:0005789,GO:0006869,GO:0008289,GO:0016021,GO:0071561	endoplasmic reticulum|endoplasmic reticulum membrane|lipid transport|lipid binding|integral component of membrane|nucleus-vacuole junction
CsaV3_1G007740	150.625	118.572	182.678	1.54065	0.62354	0.005588	0.017251	Up	3.27668	2.66891	2.82469	4.38518	3.58025	5.70567	At5g24760	Alcohol dehydrogenase-like	GO:0004022,GO:0005737,GO:0008270	alcohol dehydrogenase (NAD) activity|cytoplasm|zinc ion binding	ko00982,ko00980,ko01220,ko00071,ko00626,ko00350,ko00830,ko00625,ko00010	Drug metabolism - cytochrome P450|Metabolism of xenobiotics by cytochrome P450|Degradation of aromatic compounds|Fatty acid degradation|Naphthalene degradation|Tyrosine metabolism|Retinol metabolism|Chloroalkane and chloroalkene degradation|Glycolysis / Gluconeogenesis
CsaV3_1G007770	5173.11	1477.36	8868.86	6.00318	2.58573	9.22e-74	1.39e-70	Up	45.6476	41.1513	30.3412	247.776	230.427	216.02	CYP87A3	Cytochrome P450	GO:0004497,GO:0005506,GO:0007275,GO:0010268,GO:0016021,GO:0016125,GO:0016132,GO:0016705,GO:0020037,GO:0030659,GO:0055114	monooxygenase activity|iron ion binding|multicellular organism development|brassinosteroid homeostasis|integral component of membrane|sterol metabolic process|brassinosteroid biosynthetic process|oxidoreductase activity, acting on paired donors, with incorporation or reduction of molecular oxygen|heme binding|cytoplasmic vesicle membrane|oxidation-reduction process
CsaV3_1G007780	249.184	157.281	341.087	2.16865	1.11679	2.15e-05	0.000113	Up	3.91767	3.80908	2.77414	9.10818	6.1708	7.78679	BAHD1	BAHD acyltransferase At5g47980-like	GO:0016747	transferase activity, transferring acyl groups other than amino-acyl groups
CsaV3_1G007850	257.341	90.1861	424.497	4.7069	2.23478	0.000672	0.002598	Up	1.08019	0.622045	0.992336	2.62306	3.1238	6.28102	ABCA7	ABC transporter A family member 7	GO:0005215,GO:0005524,GO:0005886,GO:0006869,GO:0009506,GO:0016021,GO:0042626,GO:0043231	transporter activity|ATP binding|plasma membrane|lipid transport|plasmodesma|integral component of membrane|ATPase activity, coupled to transmembrane movement of substances|intracellular membrane-bounded organelle
CsaV3_1G007900	66.6128	95.713	37.5126	0.391928	-1.35134	3.24e-06	1.96e-05	Down	1.48466	1.91755	1.70461	0.532595	0.862057	1.01535		Pectate lyase	GO:0030570,GO:0045490,GO:0046872	pectate lyase activity|pectin catabolic process|metal ion binding	ko00040,ko02024	Pentose and glucuronate interconversions|Quorum sensing
CsaV3_1G007910	1069.53	1286.76	852.308	0.662368	-0.59429	8.88e-06	5.02e-05	Down	10.1342	9.87738	10.6516	5.90302	7.24231	4.64913	QKY	C2 domain-containing protein	GO:0005886,GO:0009506,GO:0016021,GO:0099402	plasma membrane|plasmodesma|integral component of membrane|plant organ development
CsaV3_1G007930	6414.31	8259.56	4569.05	0.553183	-0.85417	1.08e-14	1.94e-13	Down	156.316	176.193	157.352	86.5013	83.6069	101.899	HOX16	Homeobox-leucine zipper protein	GO:0003700,GO:0005634,GO:0043565	DNA-binding transcription factor activity|nucleus|sequence-specific DNA binding
CsaV3_1G007940	1023.84	1442.36	605.33	0.419681	-1.25263	1.28e-22	4.75e-21	Down	35.2309	36.9493	32.835	16.3796	15.1466	14.135		HPP
CsaV3_1G007960	7.80827	12.9416	2.67497	0.206696	-2.27442	0.010181	0.029225	Down	0.441461	0.165462	0.166941	0.061782	0.085369	0.021662	NPF2.8	protein NRT1/ PTR FAMILY 2.8	GO:0005886,GO:0009860,GO:0015333,GO:0016021,GO:0035673,GO:1904680	plasma membrane|pollen tube growth|peptide:proton symporter activity|integral component of membrane|oligopeptide transmembrane transporter activity|peptide transmembrane transporter activity
CsaV3_1G007980	1181.98	1544.11	819.845	0.530949	-0.91335	2.15e-13	3.33e-12	Down	16.3521	17.1477	16.2737	10.0963	9.47491	6.73175	AHA11	Plasma membrane ATPase	GO:0005524,GO:0005886,GO:0008553,GO:0016020,GO:0016021,GO:0046872,GO:0051453,GO:0120029,GO:1902600	ATP binding|plasma membrane|proton-exporting ATPase activity, phosphorylative mechanism|membrane|integral component of membrane|metal ion binding|regulation of intracellular pH|proton export across plasma membrane|proton transmembrane transport	ko00190	Oxidative phosphorylation
CsaV3_1G008020	1148.87	1397.35	900.383	0.64435	-0.63408	6.53e-05	0.000314	Down	18.9519	17.1953	22.9891	14.2711	11.9056	14.3559	HIPL1	Hipl1 protein	GO:0005886,GO:0016491,GO:0031225,GO:0046658	plasma membrane|oxidoreductase activity|anchored component of membrane|anchored component of plasma membrane
CsaV3_1G008040	2623.06	1952.28	3293.84	1.68717	0.754608	0.000167	0.000742	Up	37.0784	40.1457	38.2923	61.0173	76.4038	53.5755	AATP1	AAA-ATPase	GO:0005524,GO:0005739,GO:0005783,GO:0009409,GO:0009414,GO:0009651,GO:0009737,GO:0010154,GO:0010431,GO:0016021,GO:0016887,GO:0031966	ATP binding|mitochondrion|endoplasmic reticulum|response to cold|response to water deprivation|response to salt stress|response to abscisic acid|fruit development|seed maturation|integral component of membrane|ATPase activity|mitochondrial membrane
CsaV3_1G008080	30.7852	39.8752	21.6952	0.544077	-0.87812	0.032961	0.080206	Down	0.469729	0.522261	0.307555	0.260426	0.216167	0.098827	MYOB5	Myosin-binding protein	GO:0016021,GO:0017022	integral component of membrane|myosin binding
CsaV3_1G008110	2674.9	4262.62	1087.18	0.255049	-1.97115	1.55e-35	1.56e-33	Down	116.451	128.219	108.996	29.9935	31.973	27.367		transcription factor MYB1R1	GO:0003677,GO:0005634,GO:0005829	DNA binding|nucleus|cytosol
CsaV3_1G008120	810.23	1082.6	537.86	0.496822	-1.0092	1.78e-14	3.09e-13	Down	12.1451	12.281	12.7914	6.70185	5.82049	5.49378	PTAC2	Pentatricopeptide repeat-containing protein, chloroplastic
CsaV3_1G008180	86.5048	40.4879	132.522	3.27312	1.71067	9.72e-11	1.11e-09	Up	1.16397	1.11207	1.24357	3.75209	2.79801	4.36772	OTP43	pentatricopeptide repeat-containing protein At1g74900, mitochondrial
CsaV3_1G008190	27.4505	14.1172	40.7838	2.88896	1.53055	0.000552	0.002176	Up	0	0	0	0	0	0		Unknown protein
CsaV3_1G008220	107.049	134.587	79.5101	0.590771	-0.75933	0.001261	0.004566	Down	2.5357	1.64528	2.00874	1.17289	0.909894	1.21903		Ribosomal RNA small subunit methyltransferase G
CsaV3_1G008280	114.05	59.8802	168.219	2.80926	1.49019	1.98e-10	2.17e-09	Up	2.4758	2.49382	2.43282	6.70307	8.00397	6.09957		D-ribose-binding periplasmic protein
CsaV3_1G008320	121.782	156.441	87.1236	0.556909	-0.84449	0.000353	0.001453	Down	2.21583	3.41879	2.32174	1.64191	3.55252	2.27765	UBC5	Ubiquitin-conjugating enzyme, E2	GO:0004842,GO:0005524,GO:0005829,GO:0006511,GO:0061631	ubiquitin-protein transferase activity|ATP binding|cytosol|ubiquitin-dependent protein catabolic process|ubiquitin conjugating enzyme activity	ko04120	Ubiquitin mediated proteolysis
CsaV3_1G008330	210.192	288.612	131.771	0.456568	-1.1311	8.78e-10	8.89e-09	Down	5.79694	6.54355	5.29488	2.46156	3.1452	2.30815	ATL46	RING-H2 finger protein ATL46-like	GO:0016021,GO:0016567,GO:0016740,GO:0031625,GO:0046872	integral component of membrane|protein ubiquitination|transferase activity|ubiquitin protein ligase binding|metal ion binding
CsaV3_1G008340	601.434	774.206	428.662	0.55368	-0.85288	2.27e-06	1.4e-05	Down	24.3284	28.5131	25.0511	14.3217	11.1128	18.4092		NHL domain protein
CsaV3_1G008350	482.317	369.48	595.154	1.61079	0.687766	2.19e-06	1.35e-05	Up	8.86154	10.0729	10.5972	16.0709	15.8455	14.6897	SPDSYN	1-deoxy-D-xylulose-5-phosphate synthase
CsaV3_1G008440	593.039	781.149	404.928	0.518374	-0.94793	5.43e-08	4.3e-07	Down	18.6493	20.0432	15.5187	10.3797	9.31752	8.52655	HT1	Tyrosine kinase	GO:0004674,GO:0005524	protein serine/threonine kinase activity|ATP binding
CsaV3_1G008470	5249.19	1481.16	9017.23	6.08797	2.60596	1.46e-22	5.39e-21	Up	31.4946	22.5443	31.4693	175.578	205.918	155.423	SRO5	Poly [ADP-ribose] polymerase	GO:0003950,GO:0005739,GO:0007275,GO:0009651,GO:0016363,GO:0072593	NAD+ ADP-ribosyltransferase activity|mitochondrion|multicellular organism development|response to salt stress|nuclear matrix|reactive oxygen species metabolic process
CsaV3_1G008550	337.465	440.476	234.453	0.532271	-0.90977	3.16e-07	2.23e-06	Down	5.47194	5.35073	4.30067	2.5107	3.30834	2.61502	BOR1	Boron transporter	GO:0005452,GO:0005768,GO:0005773,GO:0005887,GO:0010036,GO:0015301,GO:0046713,GO:0051453,GO:0080139	inorganic anion exchanger activity|endosome|vacuole|integral component of plasma membrane|response to boron-containing substance|anion:anion antiporter activity|borate transport|regulation of intracellular pH|borate efflux transmembrane transporter activity
CsaV3_1G008570	3351.59	4530.3	2172.88	0.479632	-1.06	1.28e-20	3.94e-19	Down	73.0678	79.9235	72.0043	34.2326	38.9689	30.8289		Protein ApaG like
CsaV3_1G008580	203.205	272.41	134	0.491907	-1.02354	4e-08	3.21e-07	Down	5.11933	3.58172	3.8143	2.26187	1.99468	2.20316		Transmembrane protein, putative
CsaV3_1G008630	3020.7	4697.32	1344.08	0.286138	-1.80522	1.52e-53	4.93e-51	Down	51.5834	57.2381	61.0564	18.7096	16.5723	15.4219		Guanine nucleotide-binding protein, beta subunit
CsaV3_1G008640	35.9283	58.1769	13.6797	0.23514	-2.08841	1.95e-07	1.42e-06	Down	0.732791	1.10084	0.814981	0.195587	0.14841	0.23403		LRR receptor-like serine/threonine-protein kinase GSO1
CsaV3_1G008690	183.645	245.705	121.585	0.494843	-1.01496	4.07e-07	2.83e-06	Down	3.47205	3.16972	3.8798	1.27322	2.48686	1.56489	PUX10	FAS-associated factor 2-like	GO:0005886	plasma membrane
CsaV3_1G008780	89.8558	130.31	49.4015	0.379108	-1.39932	5.64e-08	4.45e-07	Down	4.34651	3.99974	3.20237	1.57704	1.43522	1.34333	MYB86	MYB family transcription factor	GO:0005634,GO:0010119,GO:0030154,GO:0043565,GO:0044212	nucleus|regulation of stomatal movement|cell differentiation|sequence-specific DNA binding|transcription regulatory region DNA binding
CsaV3_1G008820	591.396	431.336	751.457	1.74216	0.800881	1.65e-07	1.21e-06	Up	3.30668	3.01643	3.59797	6.61409	6.79045	5.1986	At5g50170	C2 and gram domain-containing protein	GO:0016021	integral component of membrane
CsaV3_1G008830	5452.15	3579.41	7324.89	2.0464	1.03309	2.31e-20	6.97e-19	Up	53.8367	52.6031	60.4533	111.477	109.781	113.092	NBR1	protein NBR1 homolog	GO:0005737,GO:0005773,GO:0008270,GO:0015031,GO:0016236,GO:0043130,GO:0051258	cytoplasm|vacuole|zinc ion binding|protein transport|macroautophagy|ubiquitin binding|protein polymerization
CsaV3_1G008840	232.004	323.626	140.381	0.433774	-1.20498	2.09e-11	2.59e-10	Down	7.79125	10.0281	11.0219	4.40512	5.25724	3.85916		Mediator of RNA polymerase II transcription subunit 13, putative
CsaV3_1G008860	194.154	242.305	146.004	0.602563	-0.73082	9.62e-05	0.000449	Down	12.3425	13.1685	14.309	6.52633	8.92405	7.47087	DI19-5	Protein DEHYDRATION-INDUCED 19 like
CsaV3_1G008870	232.526	153.644	311.409	2.02682	1.01922	1.11e-08	9.71e-08	Up	2.29556	2.26847	2.15038	4.29766	5.05712	5.20813	WNK2	Kinase, putative	GO:0004674,GO:0005524,GO:0005737,GO:0006468,GO:0035556	protein serine/threonine kinase activity|ATP binding|cytoplasm|protein phosphorylation|intracellular signal transduction
CsaV3_1G008910	431.377	338.256	524.498	1.5506	0.632824	1.97e-05	0.000104	Up	12.3264	12.8599	12.1386	19.7448	16.8896	21.2324	NRT3.1	high-affinity nitrate transporter 3.1-like	GO:0005886,GO:0009611,GO:0010167,GO:0015112,GO:0015706,GO:0016021,GO:0042128	plasma membrane|response to wounding|response to nitrate|nitrate transmembrane transporter activity|nitrate transport|integral component of membrane|nitrate assimilation
CsaV3_1G008920	222.128	294.159	150.097	0.510259	-0.9707	7.01e-08	5.46e-07	Down	9.22928	11.2846	9.09455	4.74941	4.90478	5.29859	At4g24730	Manganese-dependent adp-ribose/cdp-alcohol diphosphatase	GO:0046872,GO:0047631,GO:0047734	metal ion binding|ADP-ribose diphosphatase activity|CDP-glycerol diphosphatase activity	ko00230,ko00564	Purine metabolism|Glycerophospholipid metabolism
CsaV3_1G008970	538.124	665.394	410.853	0.617458	-0.69559	0.000275	0.001165	Down	17.6683	20.5531	14.0267	10.7171	9.87726	10.0783	CYP71A1	Cytochrome P450	GO:0004497,GO:0005506,GO:0005789,GO:0009835,GO:0016021,GO:0016705,GO:0020037,GO:0031090	monooxygenase activity|iron ion binding|endoplasmic reticulum membrane|fruit ripening|integral component of membrane|oxidoreductase activity, acting on paired donors, with incorporation or reduction of molecular oxygen|heme binding|organelle membrane
CsaV3_1G009010	95.5865	128.428	62.7453	0.488565	-1.03338	0.001414	0.005061	Down	0.519438	0.911922	0.837957	0.518107	0.432221	0.308456	CYP71A1	Cytochrome P450	GO:0004497,GO:0005506,GO:0005789,GO:0009835,GO:0016021,GO:0016705,GO:0020037,GO:0031090	monooxygenase activity|iron ion binding|endoplasmic reticulum membrane|fruit ripening|integral component of membrane|oxidoreductase activity, acting on paired donors, with incorporation or reduction of molecular oxygen|heme binding|organelle membrane
CsaV3_1G009020	4.61113	8.55508	0.667186	0.077987	-3.68062	0.006001	0.018382	Down	0.295255	0.349288	0.244928	0.035706	0.035338	0	CYP71A26	Cytochrome P450	GO:0005506,GO:0016020,GO:0016021,GO:0016709,GO:0020037	iron ion binding|membrane|integral component of membrane|oxidoreductase activity, acting on paired donors, with incorporation or reduction of molecular oxygen, NAD(P)H as one donor, and incorporation of one atom of oxygen|heme binding
CsaV3_1G009030	16.4511	30.2331	2.66901	0.088281	-3.50176	0.000109	0.000502	Down	0.570455	0.334167	0.944005	0.052077	0	0.159844	CYP71A1	Cytochrome P450	GO:0004497,GO:0005506,GO:0005789,GO:0009835,GO:0016021,GO:0016705,GO:0020037,GO:0031090	monooxygenase activity|iron ion binding|endoplasmic reticulum membrane|fruit ripening|integral component of membrane|oxidoreductase activity, acting on paired donors, with incorporation or reduction of molecular oxygen|heme binding|organelle membrane
CsaV3_1G009060	37.2111	6.89836	67.5237	9.78837	3.29107	0.000449	0.001811	Up	0.059569	0.334519	0.084634	2.55307	0.718245	2.03116	CYP71A9	Cytochrome P450	GO:0005506,GO:0016020,GO:0016021,GO:0016709,GO:0020037	iron ion binding|membrane|integral component of membrane|oxidoreductase activity, acting on paired donors, with incorporation or reduction of molecular oxygen, NAD(P)H as one donor, and incorporation of one atom of oxygen|heme binding
CsaV3_1G009120	4163.28	5208.84	3117.72	0.598543	-0.74047	3.8e-11	4.55e-10	Down	97.9538	100.277	99.9171	55.9186	62.6483	62.8036	BT1	BTB/POZ and TAZ domain-containing protein	GO:0003712,GO:0004402,GO:0005516,GO:0005634,GO:0005737,GO:0006355,GO:0008270,GO:0009553,GO:0009555,GO:0009733,GO:0009751,GO:0016567,GO:0042542	transcription coregulator activity|histone acetyltransferase activity|calmodulin binding|nucleus|cytoplasm|regulation of transcription, DNA-templated|zinc ion binding|embryo sac development|pollen development|response to auxin|response to salicylic acid|protein ubiquitination|response to hydrogen peroxide
CsaV3_1G009130	541.665	849.347	233.984	0.275487	-1.85995	9.77e-37	1.08e-34	Down	17.5067	18.2806	17.0764	6.30943	4.29852	4.07933	At5g63180	Pectate lyase	GO:0030570,GO:0045490,GO:0046872	pectate lyase activity|pectin catabolic process|metal ion binding	ko00040,ko02024	Pentose and glucuronate interconversions|Quorum sensing
CsaV3_1G009140	307.73	243.676	371.785	1.52574	0.609505	0.000172	0.000761	Up	4.42234	4.50573	3.86964	5.95226	7.24376	7.14745	At3g48380	Ufm1-specific protease 2	GO:0008234	cysteine-type peptidase activity
CsaV3_1G009150	125.585	173.677	77.4922	0.446185	-1.16429	3.54e-07	2.48e-06	Down	2.49819	2.53622	1.6883	1.11514	1.11966	0.897526	EMB1006	pentatricopeptide repeat-containing protein At5g50280, chloroplastic
CsaV3_1G009200	359.12	512.045	206.196	0.402691	-1.31226	1.21e-16	2.63e-15	Down	3.9075	3.50855	3.60819	1.35891	1.50566	1.51321	REF6	lysine-specific demethylase REF6	GO:0001227,GO:0003676,GO:0003682,GO:0005634,GO:0009741,GO:0009826,GO:0010228,GO:0032452,GO:0033169,GO:0034647,GO:0035064,GO:0035067,GO:0035097,GO:0046872,GO:0048366,GO:0051213	DNA-binding transcription repressor activity, RNA polymerase II-specific|nucleic acid binding|chromatin binding|nucleus|response to brassinosteroid|unidimensional cell growth|vegetative to reproductive phase transition of meristem|histone demethylase activity|histone H3-K9 demethylation|histone demethylase activity (H3-trimethyl-K4 specific)|methylated histone binding|negative regulation of histo…
CsaV3_1G009260	159.207	72.3847	246.029	3.3989	1.76507	0.000143	0.000647	Up	2.88537	1.93367	2.57308	6.49226	7.7982	12.4265	AIRP2	RING finger protein	GO:0004842,GO:0005829,GO:0006511,GO:0009651,GO:0009737,GO:0009789,GO:0046872,GO:0061630	ubiquitin-protein transferase activity|cytosol|ubiquitin-dependent protein catabolic process|response to salt stress|response to abscisic acid|positive regulation of abscisic acid-activated signaling pathway|metal ion binding|ubiquitin protein ligase activity
CsaV3_1G009280	91.9974	122.947	61.0481	0.496541	-1.01002	5.67e-05	0.000275	Down	3.01987	2.89004	3.18341	1.89272	1.28138	1.19323	Os02g0598200	B3 domain-containing protein	GO:0003677,GO:0005634	DNA binding|nucleus
CsaV3_1G009310	58.0054	76.2015	39.8093	0.522421	-0.93672	0.002197	0.007496	Down	2.59686	2.52239	1.81812	0.815208	1.103	1.38143	ULP2A	Sentrin/sumo-specific protease	GO:0016926,GO:0070139	protein desumoylation|SUMO-specific endopeptidase activity
CsaV3_1G009330	764.732	1010.85	518.614	0.513048	-0.96284	3.94e-13	5.93e-12	Down	12.8376	13.6502	14.7726	7.97068	7.28872	6.25195	ABC1K8	Protein kinase superfamily protein	GO:0005215,GO:0005524,GO:0006979,GO:0007623,GO:0009507,GO:0009644,GO:0009941,GO:0010150,GO:0016021,GO:0016301,GO:0031969,GO:0034599,GO:0042542,GO:0046467,GO:0046686,GO:0055072,GO:1901031,GO:1990641	transporter activity|ATP binding|response to oxidative stress|circadian rhythm|chloroplast|response to high light intensity|chloroplast envelope|leaf senescence|integral component of membrane|kinase activity|chloroplast membrane|cellular response to oxidative stress|response to hydrogen peroxide|membrane lipid biosynthetic process|response to cadmium ion|iron ion homeostasis|regulation of respons…
CsaV3_1G009340	2.62244	5.24488	0	0	#NAME?	0.01105	0.031366	Down	0.298983	0.141971	0.214996	0.249283	0.480032	0.360137		Up-regulator of cell proliferation like
CsaV3_1G009350	1059.07	1329.96	788.174	0.592629	-0.7548	1.9e-09	1.83e-08	Down	27.2599	30.412	28.6764	17.8312	17.4389	14.9333	NDPK2	Nucleoside diphosphate kinase	GO:0004550,GO:0005524,GO:0006183,GO:0006228,GO:0006241,GO:0009507,GO:0046872	nucleoside diphosphate kinase activity|ATP binding|GTP biosynthetic process|UTP biosynthetic process|CTP biosynthetic process|chloroplast|metal ion binding	ko00230,ko00240	Purine metabolism|Pyrimidine metabolism
CsaV3_1G009430	262.821	330.83	194.813	0.588862	-0.764	7.39e-06	4.25e-05	Down	5.15229	5.50191	4.53618	3.01197	3.28931	3.07023		Amino acid transporter, transmembrane
CsaV3_1G009450	3256.59	4012.78	2500.41	0.623111	-0.68244	7.09e-07	4.74e-06	Down	115.115	107.822	92.3028	65.0861	68.4797	53.3543		von willebrand factor A domain protein
CsaV3_1G009470	540.615	747.548	333.681	0.446367	-1.1637	3.62e-16	7.46e-15	Down	11.3157	12.4527	11.4716	5.76105	5.48788	4.16023	4CLL9	4-coumarate-CoA ligase	GO:0004321,GO:0005524,GO:0005777,GO:0009695,GO:0016874,GO:0031408	fatty-acyl-CoA synthase activity|ATP binding|peroxisome|jasmonic acid biosynthetic process|ligase activity|oxylipin biosynthetic process
CsaV3_1G009480	487.357	353.032	621.683	1.76098	0.816381	1.68e-08	1.43e-07	Up	7.7935	6.93975	7.05542	11.6702	12.2664	13.6569	NSA1	WD repeat-containing protein 74	GO:0005730,GO:0006364,GO:0042273	nucleolus|rRNA processing|ribosomal large subunit biogenesis
CsaV3_1G009520	335.058	267.215	402.902	1.50778	0.592429	0.000191	0.000837	Up	3.83341	4.5639	4.0452	6.41472	6.62068	5.82994		Malate synthase	GO:0004474,GO:0006097,GO:0006099,GO:0009514	malate synthase activity|glyoxylate cycle|tricarboxylic acid cycle|glyoxysome	ko01200,ko00630,ko00620	Carbon metabolism|Glyoxylate and dicarboxylate metabolism|Pyruvate metabolism
CsaV3_1G009530	62.2354	97.472	26.9988	0.27699	-1.85209	1.87e-09	1.82e-08	Down	1.47058	1.40688	1.26077	0.503379	0.324415	0.316625	At3g03770	Protein kinase domain
CsaV3_1G009570	1105.33	1615.53	595.133	0.368383	-1.44072	1.05e-29	6.98e-28	Down	53.0091	49.4234	47.5998	21.1525	20.8027	23.2244	CPI1	cycloeucalenol cycloisomerase	GO:0016021,GO:0047793	integral component of membrane|cycloeucalenol cycloisomerase activity	ko00100	Steroid biosynthesis
CsaV3_1G009610	544.558	434.658	654.458	1.50569	0.590422	2.83e-05	0.000146	Up	16.4131	16.9593	19.2495	22.4118	22.2912	23.1246	At5g63440	UPF0235 protein	GO:0005634,GO:0005681,GO:0006397,GO:0008380,GO:0016607	nucleus|spliceosomal complex|mRNA processing|RNA splicing|nuclear speck
CsaV3_1G009620	70.485	85.1661	55.8039	0.655236	-0.60991	0.028329	0.070514	Down	2.5357	2.94798	2.75955	1.71789	1.73771	2.154		Ribonucleoside-diphosphate reductase subunit beta
CsaV3_1G009630	2138.83	1576.46	2701.21	1.71347	0.776919	3.12e-11	3.78e-10	Up	21.6129	23.0338	24.3372	40.624	41.5811	36.1008	EXO70B1	Exocyst subunit Exo70 family protein	GO:0000145,GO:0005829,GO:0005886,GO:0006887,GO:0009414,GO:0009789,GO:0012505,GO:0042742,GO:0045335,GO:0050832,GO:0070062,GO:0090333	exocyst|cytosol|plasma membrane|exocytosis|response to water deprivation|positive regulation of abscisic acid-activated signaling pathway|endomembrane system|defense response to bacterium|phagocytic vesicle|defense response to fungus|extracellular exosome|regulation of stomatal closure
CsaV3_1G009700	364.278	215.394	513.162	2.38244	1.25244	1.82e-15	3.47e-14	Up	9.69374	9.12733	10.9697	20.5767	22.3475	27.8086	MCSU3	Molybdenum cofactor sulfurase	GO:0006777,GO:0008265,GO:0016829,GO:0030151,GO:0030170,GO:0102867	Mo-molybdopterin cofactor biosynthetic process|Mo-molybdopterin cofactor sulfurase activity|lyase activity|molybdenum ion binding|pyridoxal phosphate binding|molybdenum cofactor sulfurtransferase activity
CsaV3_1G009720	3313.45	2554.33	4072.57	1.59438	0.672996	2.95e-09	2.77e-08	Up	101.63	94.0462	107.774	161.867	157.908	182.29	Os02g0178400	Protein transport protein Sec61 subunit gamma	GO:0005789,GO:0006605,GO:0015450,GO:0016021	endoplasmic reticulum membrane|protein targeting|P-P-bond-hydrolysis-driven protein transmembrane transporter activity|integral component of membrane	ko04145,ko04141,ko03060	Phagosome|Protein processing in endoplasmic reticulum|Protein export
CsaV3_1G009730	304.567	388.06	221.074	0.569689	-0.81175	6.37e-07	4.29e-06	Down	15.0157	17.6857	19.176	10.0974	9.39761	9.71287	At4g24930	thylakoid lumenal 17.9 kDa protein, chloroplastic	GO:0009507,GO:0009543,GO:0009579,GO:0031977	chloroplast|chloroplast thylakoid lumen|thylakoid|thylakoid lumen
CsaV3_1G009790	9.65867	1.66245	17.6549	10.6198	3.40868	7.3e-05	0.000348	Up	0.061862	0	0.058396	0.482124	0.209265	0.419304	FATB	Acyl-[acyl-carrier-protein] hydrolase	GO:0000036,GO:0006633,GO:0009507,GO:0009536,GO:0016297	acyl carrier activity|fatty acid biosynthetic process|chloroplast|plastid|acyl-[acyl-carrier-protein] hydrolase activity	ko00061,ko01212	Fatty acid biosynthesis|Fatty acid metabolism
CsaV3_1G009830	48.692	17.077	80.3071	4.70264	2.23347	2.28e-10	2.47e-09	Up	0.641231	0.691526	0.805253	2.39288	5.00355	4.4765	SAUR32	auxin-responsive protein SAUR71-like	GO:0005634,GO:0005737,GO:0007275,GO:0009734,GO:0040008,GO:1900140	nucleus|cytoplasm|multicellular organism development|auxin-activated signaling pathway|regulation of growth|regulation of seedling development	ko04075	Plant hormone signal transduction
CsaV3_1G009860	462.786	347.118	578.453	1.66645	0.736776	4.68e-07	3.22e-06	Up	5.50455	5.80786	5.23396	9.3143	9.05012	9.04786	At1g54610	Kinase family protein	GO:0004693,GO:0005524,GO:0005634,GO:0005886,GO:0006468	cyclin-dependent protein serine/threonine kinase activity|ATP binding|nucleus|plasma membrane|protein phosphorylation
CsaV3_1G009880	91.0572	113.364	68.7507	0.606461	-0.72151	0.014335	0.039412	Down	3.42014	2.333	1.8778	1.65234	1.48115	1.2995	BHLH137	transcription factor bHLH137	GO:0003700,GO:0005634,GO:0009739,GO:0043565,GO:0046983	DNA-binding transcription factor activity|nucleus|response to gibberellin|sequence-specific DNA binding|protein dimerization activity
CsaV3_1G009900	421.581	582.299	260.862	0.447986	-1.15848	2.01e-14	3.49e-13	Down	10.3002	11.0765	10.3212	5.60635	4.23393	4.82799	SCRM	Transcription factor Inducer of CBF expression 1	GO:0003677,GO:0003700,GO:0005634,GO:0009409,GO:0010440,GO:0045893,GO:0046983,GO:0050826	DNA binding|DNA-binding transcription factor activity|nucleus|response to cold|stomatal lineage progression|positive regulation of transcription, DNA-templated|protein dimerization activity|response to freezing
CsaV3_1G009910	184.132	232.572	135.692	0.583441	-0.77734	0.002265	0.007701	Down	6.19634	10.4338	6.8527	3.55885	4.06499	4.43739	MHF1	Centromere protein S-like	GO:0000712,GO:0003682,GO:0003690,GO:0006312,GO:0007129,GO:0007131,GO:0031297,GO:0036297,GO:0043240,GO:0046982,GO:0071821	resolution of meiotic recombination intermediates|chromatin binding|double-stranded DNA binding|mitotic recombination|synapsis|reciprocal meiotic recombination|replication fork processing|interstrand cross-link repair|Fanconi anaemia nuclear complex|protein heterodimerization activity|FANCM-MHF complex	ko03460	Fanconi anemia pathway
CsaV3_1G009930	459.734	622.736	296.732	0.476497	-1.06946	4.33e-13	6.49e-12	Down	39.5835	47.4443	48.5489	25.4079	22.3823	21.9634	CRL	chromophore lyase CRL, chloroplastic	GO:0000302,GO:0006952,GO:0007049,GO:0007275,GO:0009707,GO:0010020,GO:0016021,GO:0016829,GO:0017009,GO:0043572,GO:0046741,GO:0051301,GO:0051302,GO:0098586	response to reactive oxygen species|defense response|cell cycle|multicellular organism development|chloroplast outer membrane|chloroplast fission|integral component of membrane|lyase activity|protein-phycocyanobilin linkage|plastid fission|transport of virus in host, tissue to tissue|cell division|regulation of cell division|cellular response to virus
CsaV3_1G009950	7242.59	5149.42	9335.75	1.81297	0.858357	9.23e-09	8.12e-08	Up	71.3734	62.4178	64.3876	114.273	102.885	130.398		Calnexin	GO:0005509,GO:0005789,GO:0006457,GO:0016021,GO:0030246,GO:0051082	calcium ion binding|endoplasmic reticulum membrane|protein folding|integral component of membrane|carbohydrate binding|unfolded protein binding	ko04141,ko04145	Protein processing in endoplasmic reticulum|Phagosome
CsaV3_1G010050	31.158	39.9691	22.3468	0.5591	-0.83882	0.038557	0.091305	Down	0.493077	0.726953	0.935023	0.687713	0.274881	0.207132		Pentatricopeptide repeat
CsaV3_1G010060	231.688	308.773	154.604	0.500704	-0.99797	2.13e-08	1.79e-07	Down	7.29467	7.82462	7.73412	3.88892	3.21571	3.59675	PTAC14	protein PLASTID TRANSCRIPTIONALLY ACTIVE 14 isoform X2	GO:0000427,GO:0009295,GO:0009416,GO:0009507,GO:0009508,GO:0009534,GO:0009658,GO:0010027,GO:0016279,GO:0018026,GO:0042793	plastid-encoded plastid RNA polymerase complex|nucleoid|response to light stimulus|chloroplast|plastid chromosome|chloroplast thylakoid|chloroplast organization|thylakoid membrane organization|protein-lysine N-methyltransferase activity|peptidyl-lysine monomethylation|plastid transcription
CsaV3_1G010120	1199.72	917.487	1481.95	1.61523	0.691737	2.44e-08	2.02e-07	Up	14.8277	15.5599	18.2032	26.9274	25.5992	25.2537	At1g52310	Kinase, putative
CsaV3_1G010130	6669.9	8398.43	4941.37	0.588368	-0.76521	3.93e-12	5.3e-11	Down	158.24	169.401	170.954	103.024	108.738	84.1053	AAH2	allantoate amidohydrolase	GO:0005783,GO:0006144,GO:0008237,GO:0046872,GO:0047652	endoplasmic reticulum|purine nucleobase metabolic process|metallopeptidase activity|metal ion binding|allantoate deiminase activity	ko00230	Purine metabolism
CsaV3_1G010210	118.931	154.145	83.7162	0.5431	-0.88071	9e-05	0.000421	Down	2.43913	2.22492	2.38309	1.27724	1.94769	1.00776	HAK12	Potassium transporter	GO:0006813,GO:0015079,GO:0016020,GO:0016021	potassium ion transport|potassium ion transmembrane transporter activity|membrane|integral component of membrane
CsaV3_1G010230	797.727	558.573	1036.88	1.8563	0.892431	3.83e-10	4.06e-09	Up	15.1176	14.88	15.7291	31.6197	28.299	26.555		Polyadenylate-binding protein 1-B-binding protein
CsaV3_1G010240	668.502	930.277	406.727	0.43721	-1.1936	1.48e-17	3.53e-16	Down	15.2927	17.0334	17.8596	8.17394	7.60685	6.52147	ITN1	Ankyrin repeat-containing protein	GO:0005634,GO:0005886,GO:0009651,GO:0016020,GO:0016021,GO:0034613	nucleus|plasma membrane|response to salt stress|membrane|integral component of membrane|cellular protein localization
CsaV3_1G010250	14.0097	25.3411	2.67827	0.105689	-3.2421	3.71e-06	2.22e-05	Down	0.591303	0.629171	0.393032	0.023415	0.023965	0.147068	ITN1	Ankyrin repeat-containing protein	GO:0005634,GO:0005886,GO:0009651,GO:0016020,GO:0016021,GO:0034613	nucleus|plasma membrane|response to salt stress|membrane|integral component of membrane|cellular protein localization
CsaV3_1G010300	540.294	185.295	895.293	4.83173	2.27254	4.44e-10	4.66e-09	Up	4.2717	5.25705	4.82748	20.8895	18.254	29.5637	CSE	caffeoylshikimate esterase-like	GO:0003846,GO:0004622,GO:0005783,GO:0005794,GO:0005886,GO:0006979,GO:0009506,GO:0009809,GO:0010043,GO:0016020,GO:0016787,GO:0042542,GO:0046686,GO:0090430	2-acylglycerol O-acyltransferase activity|lysophospholipase activity|endoplasmic reticulum|Golgi apparatus|plasma membrane|response to oxidative stress|plasmodesma|lignin biosynthetic process|response to zinc ion|membrane|hydrolase activity|response to hydrogen peroxide|response to cadmium ion|caffeoyl-CoA: alcohol caffeoyl transferase activity
CsaV3_1G010400	24.9928	14.8255	35.16	2.37159	1.24585	0.00656	0.019881	Up	0.465835	0.187113	0.576617	0.684138	1.19639	0.965519		Wall-associated receptor kinase-like
CsaV3_1G010500	26.7731	10.2044	43.3418	4.24734	2.08656	0.000296	0.001245	Up	0.444601	0.496358	0.374963	1.98926	1.03049	2.46329		p55
CsaV3_1G010510	10.5021	2.26619	18.738	8.2685	3.04763	0.000147	0.000661	Up	0	0.03658	0	0.236533	0.263729	0.33521		Ankyrin repeat-containing protein
CsaV3_1G010590	3.30607	5.93569	0.676452	0.113963	-3.13336	0.042309	0.098682	Down	0.124866	0.077958	0.097358	0	0.040139	0		ankyrin repeat-containing protein At5g02620-like
CsaV3_1G010610	27.8088	35.9211	19.6964	0.548324	-0.8669	0.045092	0.103944	Down	0.97567	0.501785	0.912791	0.500702	0.430598	0.333389	At4g22030	F-box protein
CsaV3_1G010620	11874.1	16946.4	6801.83	0.401373	-1.31698	6.34e-22	2.2e-20	Down	287.908	285.354	241.201	119.658	109.169	90.726	GDCST	Aminomethyltransferase	GO:0004047,GO:0005739,GO:0006546,GO:0008483	aminomethyltransferase activity|mitochondrion|glycine catabolic process|transaminase activity	ko00260,ko00670,ko00630,ko01200	Glycine, serine and threonine metabolism|One carbon pool by folate|Glyoxylate and dicarboxylate metabolism|Carbon metabolism
CsaV3_1G010690	7505.5	11355.9	3655.11	0.32187	-1.63545	2.46e-21	8.08e-20	Down	154.252	183.792	196.741	62.5062	53.9512	58.1788	2023-04-01	5'-adenylylsulfate reductase 1, chloroplastic	GO:0000103,GO:0009507,GO:0009536,GO:0009570,GO:0009973,GO:0019344,GO:0019419,GO:0033741,GO:0045454,GO:0046872,GO:0051539	sulfate assimilation|chloroplast|plastid|chloroplast stroma|adenylyl-sulfate reductase activity|cysteine biosynthetic process|sulfate reduction|adenylyl-sulfate reductase (glutathione) activity|cell redox homeostasis|metal ion binding|4 iron, 4 sulfur cluster binding	ko00920	Sulfur metabolism
CsaV3_1G010700	155.113	112.98	197.246	1.74585	0.803929	7.68e-05	0.000364	Up	3.5856	3.04625	3.64792	4.85086	6.18878	6.17752	GLX1	Lactoylglutathione lyase	GO:0004462,GO:0005773,GO:0005777,GO:0005829,GO:0005886,GO:0009941,GO:0019243,GO:0046686,GO:0046872,GO:0051213	lactoylglutathione lyase activity|vacuole|peroxisome|cytosol|plasma membrane|chloroplast envelope|methylglyoxal catabolic process to D-lactate via S-lactoyl-glutathione|response to cadmium ion|metal ion binding|dioxygenase activity	ko00620	Pyruvate metabolism
CsaV3_1G010720	11.0119	21.0245	0.999322	0.047531	-4.39498	9.4e-07	6.16e-06	Down	0.281373	0.434191	0.668089	0.028628	0	0.060582	B3GALT2	Hexosyltransferase	GO:0000139,GO:0005783,GO:0005794,GO:0006486,GO:0008378,GO:0016021	Golgi membrane|endoplasmic reticulum|Golgi apparatus|protein glycosylation|galactosyltransferase activity|integral component of membrane
CsaV3_1G010730	100.368	146.335	54.4003	0.371751	-1.42759	6.29e-09	5.69e-08	Down	7.65923	7.71628	8.21384	3.58856	3.39901	2.02086		Senescence regulator
CsaV3_1G010750	10335.6	14256.3	6414.81	0.449962	-1.15212	2.19e-19	6.08e-18	Down	544.343	540.417	436.89	244.874	222.634	204.172	ATPC	ATP synthase gamma chain	GO:0009535,GO:0015986,GO:0045261,GO:0046933	chloroplast thylakoid membrane|ATP synthesis coupled proton transport|proton-transporting ATP synthase complex, catalytic core F(1)|proton-transporting ATP synthase activity, rotational mechanism	ko00190,ko00195	Oxidative phosphorylation|Photosynthesis
CsaV3_1G010760	51.3845	93.6922	9.07677	0.096879	-3.36768	3.63e-19	9.93e-18	Down	1.77993	2.6011	1.53287	0	0.501277	0.270998	HCF152	Pentatricopeptide repeat-containing protein
CsaV3_1G010770	49.2955	85.5353	13.0557	0.152635	-2.71184	7.39e-14	1.2e-12	Down	3.83501	4.27826	3.44858	0.289601	0.493063	0.845124	At1g11710	Pentatricopeptide repeat-containing protein
CsaV3_1G010780	6120.14	8006.24	4234.05	0.528843	-0.91909	1.24e-16	2.68e-15	Down	205.305	192.535	183.16	95.4208	99.5058	101.978	PER42	Peroxidase	GO:0004601,GO:0005576,GO:0006979,GO:0009505,GO:0009506,GO:0020037,GO:0042744,GO:0046872,GO:0048511	peroxidase activity|extracellular region|response to oxidative stress|plant-type cell wall|plasmodesma|heme binding|hydrogen peroxide catabolic process|metal ion binding|rhythmic process	ko00940	Phenylpropanoid biosynthesis
CsaV3_1G010800	162.959	283.422	42.4969	0.149942	-2.73752	9.22e-34	8.49e-32	Down	5.84189	7.60562	7.82415	0.785839	1.16888	1.37094		Senescence regulator
CsaV3_1G010820	524.794	745.508	304.079	0.407881	-1.29378	9.18e-16	1.8e-14	Down	15.1411	17.5426	20.2766	7.33742	7.77785	6.86702	At1g61900	GPI-anchored protein	GO:0005886,GO:0009506,GO:0031225,GO:0046658	plasma membrane|plasmodesma|anchored component of membrane|anchored component of plasma membrane
CsaV3_1G010840	3736.12	4788.92	2683.32	0.560319	-0.83568	1.51e-13	2.38e-12	Down	100.798	100.287	86.7979	57.941	54.7849	46.7675	ABCI8	Protein sufB, putative	GO:0005215,GO:0006879,GO:0009507,GO:0009570,GO:0016226,GO:0042626,GO:2000030	transporter activity|cellular iron ion homeostasis|chloroplast|chloroplast stroma|iron-sulfur cluster assembly|ATPase activity, coupled to transmembrane movement of substances|regulation of response to red or far red light
CsaV3_1G010870	183.376	260.003	106.748	0.410564	-1.28432	4.11e-11	4.91e-10	Down	1.67367	1.97975	1.88035	0.962047	0.782895	0.7214		Abnormal spindle-like microcephaly-associated protein like
CsaV3_1G010910	258.649	198.507	318.791	1.60594	0.683416	0.00448	0.01416	Up	1.33382	1.1253	1.74082	1.85543	2.43762	2.78469	PLA1	Patatin	GO:0004620,GO:0009507,GO:0009695,GO:0016042,GO:0047372,GO:0050832	phospholipase activity|chloroplast|jasmonic acid biosynthetic process|lipid catabolic process|acylglycerol lipase activity|defense response to fungus
CsaV3_1G011010	133.189	181.499	84.8786	0.467654	-1.09649	4.51e-07	3.11e-06	Down	13.3185	9.16637	13.301	4.26874	5.56703	5.81162	NTF2B	nuclear transport factor 2	GO:0005634,GO:0005635,GO:0005737,GO:0006606,GO:0006913,GO:0044613	nucleus|nuclear envelope|cytoplasm|protein import into nucleus|nucleocytoplasmic transport|nuclear pore central transport channel
CsaV3_1G011020	345.478	542.434	148.521	0.273805	-1.86878	9.65e-17	2.12e-15	Down	22.3605	21.0241	23.1579	17.5578	22.1909	19.5819	UBQ10	Xyloglucan endotransglucosylase/hydrolase	GO:0004553,GO:0005618,GO:0010411,GO:0016762,GO:0042546,GO:0048046,GO:0071555	hydrolase activity, hydrolyzing O-glycosyl compounds|cell wall|xyloglucan metabolic process|xyloglucan:xyloglucosyl transferase activity|cell wall biogenesis|apoplast|cell wall organization
CsaV3_1G011040	732.837	518.697	946.977	1.82569	0.868439	2.92e-09	2.75e-08	Up	15.0982	15.2519	13.9777	25.12	25.4103	32.1099	ERDJ7	chaperone protein dnaJ 50	GO:0005789,GO:0006457,GO:0016021	endoplasmic reticulum membrane|protein folding|integral component of membrane
CsaV3_1G011080	405.845	595.547	216.143	0.362932	-1.46223	2.64e-21	8.63e-20	Down	16.2116	16.5265	16.5104	6.05817	6.0145	6.74719		Transmembrane protein
CsaV3_1G011140	126.17	64.1282	188.212	2.93493	1.55333	0.025542	0.064597	Up	1.47357	0.983843	0.973257	3.35777	1.70995	5.64755	CRK25	cysteine-rich receptor-like protein kinase 10
CsaV3_1G011150	208.176	164.285	252.067	1.53433	0.617605	0.038876	0.091898	Up	6.37944	5.34053	6.87107	11.6365	3.75836	13.5915		Retrovirus-related Pol polyprotein from transposon TNT 1-94
CsaV3_1G011160	1976.04	1335.17	2616.91	1.95999	0.970843	0.001147	0.004199	Up	25.5717	18.4649	23.8586	44.5042	32.7435	58.2965	CRK25	cysteine-rich receptor-like protein kinase 10
CsaV3_1G011170	35.3981	21.0678	49.7284	2.36039	1.23903	0.003865	0.012442	Up	0.842542	0.994664	0.812202	2.11986	1.43784	3.23744	CRK25	cysteine-rich receptor-like protein kinase 25
CsaV3_1G011190	17.116	6.20218	28.0297	4.51934	2.17611	0.003116	0.010243	Up	0.101608	0.023455	0.309219	0.632243	0.170476	0.744086		Ty3/gypsy retrotransposon protein
CsaV3_1G011270	2871.66	1682.7	4060.61	2.41316	1.27092	0.000167	0.000743	Up	28.9972	23.3375	28.8947	64.4654	46.1618	86.8361	CRK29	cysteine-rich receptor-like protein kinase 28
CsaV3_1G011280	4703.33	2865.82	6540.84	2.28237	1.19053	0.001126	0.004129	Up	48.6502	37.0899	37.9863	91.4831	63.3484	129.379	CRK26	cysteine-rich receptor-like protein kinase 28
CsaV3_1G011300	563.87	801.405	326.336	0.407204	-1.29617	7.96e-20	2.28e-18	Down	23.0919	22.1456	21.9555	10.2252	10.3274	8.23022	ILR3	transcription factor ILR3-like	GO:0003700,GO:0005634,GO:0006355,GO:0019760,GO:0043565,GO:0046983	DNA-binding transcription factor activity|nucleus|regulation of transcription, DNA-templated|glucosinolate metabolic process|sequence-specific DNA binding|protein dimerization activity
CsaV3_1G011310	1024.89	1352.85	696.924	0.515153	-0.95693	4.53e-14	7.54e-13	Down	58.6895	65.996	59.3222	33.1853	32.3468	27.9486	CXXS1	Thioredoxin	GO:0003756,GO:0005829,GO:0006662,GO:0015035,GO:0045454	protein disulfide isomerase activity|cytosol|glycerol ether metabolic process|protein disulfide oxidoreductase activity|cell redox homeostasis
CsaV3_1G011330	16176.1	20453.9	11898.3	0.581713	-0.78162	3.88e-11	4.64e-10	Down	649.559	654.302	613.134	388.58	398.877	297.674	PSBQ2	oxygen-evolving enhancer protein 3-2, chloroplastic	GO:0005509,GO:0009507,GO:0009534,GO:0009535,GO:0009570,GO:0009579,GO:0009654,GO:0009767,GO:0019898,GO:0031977,GO:0045156,GO:0048046	calcium ion binding|chloroplast|chloroplast thylakoid|chloroplast thylakoid membrane|chloroplast stroma|thylakoid|photosystem II oxygen evolving complex|photosynthetic electron transport chain|extrinsic component of membrane|thylakoid lumen|electron transporter, transferring electrons within the cyclic electron transport pathway of photosynthesis activity|apoplast	ko00195	Photosynthesis
CsaV3_1G011340	64.2668	114.488	14.0455	0.12268	-3.02702	5.27e-20	1.53e-18	Down	2.50416	2.40377	1.64064	0.586906	0.45951	0.46049		Transmembrane protein, putative (DUF1218)
CsaV3_1G011350	30.6558	59.3194	1.99229	0.033586	-4.896	4.43e-18	1.11e-16	Down	1.00426	1.80926	1.57811	0.118261	0.061113	0	PG1	exopolygalacturonase-like	GO:0004650,GO:0005576,GO:0005618,GO:0005975,GO:0071555	polygalacturonase activity|extracellular region|cell wall|carbohydrate metabolic process|cell wall organization	ko00040,ko00500	Pentose and glucuronate interconversions|Starch and sucrose metabolism
CsaV3_1G011370	101.883	137.896	65.8702	0.477681	-1.06588	9.48e-06	5.34e-05	Down	4.74141	3.41328	5.07816	1.92993	2.50313	2.21492	At3g22104	BTB/POZ domain-containing protein At3g22104-like	GO:0016567	protein ubiquitination
CsaV3_1G011410	7.66081	1.94613	13.3755	6.87285	2.78091	0.002731	0.009126	Up	0	0.030723	0	0.310168	0.250812	0.361051		(3S,6E)-nerolidol synthase 1-like	GO:0000287,GO:0005829,GO:0010333,GO:0016114	magnesium ion binding|cytosol|terpene synthase activity|terpenoid biosynthetic process	ko00902	Monoterpenoid biosynthesis
CsaV3_1G011480	182.684	257.663	107.705	0.418006	-1.2584	3.2e-09	3e-08	Down	2.50388	2.9903	2.99451	1.64948	0.916487	1.39521	At1g11410	Receptor-like kinase
CsaV3_1G011620	28.1309	13.1197	43.1422	3.28834	1.71736	0.000103	0.000478	Up	0.194319	0.06059	0.362012	0.884289	1.00079	1.05849	SD17	S-receptor-like serine/threonine-protein kinase
CsaV3_1G011640	233.618	116.886	350.349	2.99735	1.58369	7.31e-16	1.45e-14	Up	0.975277	1.21971	2.01091	4.18651	4.62491	4.29621	SD113	receptor kinase 1
CsaV3_1G011650	1693.27	865.286	2521.24	2.91377	1.54289	1.04e-36	1.14e-34	Up	13.6109	10.1039	16.6943	41.8181	41.8743	40.6239	SD113	G-type lectin S-receptor-like serine/threonine-protein kinase At1g11330
CsaV3_1G011660	326.184	121.994	530.373	4.34753	2.1202	9.83e-05	0.000458	Up	1.86895	1.52041	2.05359	6.69753	5.33539	12.2177	SD113	Receptor-like kinase
CsaV3_1G011690	84.3346	42.2864	126.383	2.98873	1.57953	5.53e-09	5.04e-08	Up	1.40139	1.14506	1.36697	3.22012	3.39743	3.43108	PBP1	B-box zinc finger protein 32-like	GO:0005509,GO:0009733	calcium ion binding|response to auxin
CsaV3_1G011710	962.207	539.807	1384.61	2.565	1.35896	8.72e-26	4.29e-24	Up	13.8755	14.135	13.8777	41.8331	35.2978	45.2295	MFT	Mother of FT and TFL1-like 1	GO:0005634,GO:0005737,GO:0009737,GO:0009738,GO:0010030	nucleus|cytoplasm|response to abscisic acid|abscisic acid-activated signaling pathway|positive regulation of seed germination
CsaV3_1G011760	137.888	210.216	65.5604	0.311872	-1.68098	1.66e-14	2.9e-13	Down	2.83874	3.54234	3.51451	0.737405	1.05418	1.20552		Armadillo/beta-catenin repeat protein
CsaV3_1G011780	2840.88	1166.62	4515.14	3.87028	1.95244	1.37e-49	3.69e-47	Up	19.4739	14.4152	19.9004	69.3619	64.7576	77.0257	NDB3	external alternative NAD(P)H-ubiquinone oxidoreductase B2, mitochondrial	GO:0005509,GO:0005739,GO:0005743,GO:0005758,GO:0005777,GO:0016491,GO:0055114	calcium ion binding|mitochondrion|mitochondrial inner membrane|mitochondrial intermembrane space|peroxisome|oxidoreductase activity|oxidation-reduction process
CsaV3_1G011820	48.0776	76.1511	20.0042	0.262691	-1.92856	0.000744	0.002838	Down	1.05705	2.24868	2.38093	0.622909	0.348157	0.488874	SYP124	Syntaxin, putative	GO:0000149,GO:0005484,GO:0005886,GO:0006886,GO:0006887,GO:0006906,GO:0009860,GO:0012505,GO:0016021,GO:0030133,GO:0031201,GO:0048278	SNARE binding|SNAP receptor activity|plasma membrane|intracellular protein transport|exocytosis|vesicle fusion|pollen tube growth|endomembrane system|integral component of membrane|transport vesicle|SNARE complex|vesicle docking	ko04130	SNARE interactions in vesicular transport
CsaV3_1G011860	488.372	637.189	339.556	0.532896	-0.90807	3.66e-10	3.88e-09	Down	8.04731	9.96126	8.79196	4.97806	4.23482	5.12952	AHL	PAP-specific phosphatase HAL2-like	GO:0005737,GO:0006790,GO:0008441,GO:0016311,GO:0046854,GO:0046872	cytoplasm|sulfur compound metabolic process|3'(2'),5'-bisphosphate nucleotidase activity|dephosphorylation|phosphatidylinositol phosphorylation|metal ion binding	ko00920	Sulfur metabolism
CsaV3_1G011890	1773.61	2209.87	1337.36	0.605173	-0.72458	9.64e-10	9.68e-09	Down	22.4947	22.9256	22.6109	14.3913	14.4707	13.7673	At5g23430	Katanin p80 WD40 repeat-containing subunit B1 homolog	GO:0005874,GO:0007019,GO:0008017,GO:0008352,GO:0051013,GO:0080008	microtubule|microtubule depolymerization|microtubule binding|katanin complex|microtubule severing|Cul4-RING E3 ubiquitin ligase complex
CsaV3_1G011900	151.129	192.352	109.907	0.571384	-0.80747	8.3e-05	0.000392	Down	2.61743	2.63929	2.69726	1.48138	1.36666	1.46484		CTTNBP 2 amino-terminal-like protein
CsaV3_1G011980	3.84816	0	7.69633	Inf	Inf	0.001097	0.004033	Up	0	0	0	0.236113	0.133383	1.49102	N	disease resistance-like protein CSA1	GO:0005524,GO:0005737,GO:0007165,GO:0009626,GO:0043531	ATP binding|cytoplasm|signal transduction|plant-type hypersensitive response|ADP binding
CsaV3_1G012070	44.5775	5.25223	83.9028	15.9747	3.99772	1.69e-05	9.06e-05	Up	0.097266	0.036087	0.167596	1.04112	1.02865	2.50554		polyphenol oxidase, chloroplastic-like	GO:0004097,GO:0009543,GO:0046148,GO:0046872	catechol oxidase activity|chloroplast thylakoid lumen|pigment biosynthetic process|metal ion binding	ko00950,ko00350	Isoquinoline alkaloid biosynthesis|Tyrosine metabolism
CsaV3_1G012080	391.555	262.317	520.792	1.98535	0.989397	1.09e-10	1.24e-09	Up	9.41281	8.84569	9.26034	17.2474	20.1286	19.0873		Fiber protein Fb34
CsaV3_1G012130	372.6	207.192	538.007	2.59665	1.37665	2.32e-18	5.94e-17	Up	3.90643	3.41242	5.12009	11.1418	10.9303	10.9406	CRPK1	Receptor-like kinase	GO:0002237,GO:0004674,GO:0005524,GO:0005886,GO:0009409,GO:0009625,GO:0033160,GO:0046777,GO:0050826	response to molecule of bacterial origin|protein serine/threonine kinase activity|ATP binding|plasma membrane|response to cold|response to insect|positive regulation of protein import into nucleus, translocation|protein autophosphorylation|response to freezing
CsaV3_1G012200	310.374	420.871	199.877	0.474912	-1.07427	4.97e-11	5.87e-10	Down	4.93764	4.88965	4.70069	2.07504	2.38719	2.41337	MSH3	endonuclease MutS2	GO:0000403,GO:0000404,GO:0000406,GO:0000710,GO:0000735,GO:0003684,GO:0005524,GO:0006298,GO:0006312,GO:0007131,GO:0008094,GO:0019237,GO:0032300,GO:0032302,GO:0032357,GO:0043111,GO:0043570,GO:0051096	Y-form DNA binding|heteroduplex DNA loop binding|double-strand/single-strand DNA junction binding|meiotic mismatch repair|removal of nonhomologous ends|damaged DNA binding|ATP binding|mismatch repair|mitotic recombination|reciprocal meiotic recombination|DNA-dependent ATPase activity|centromeric DNA binding|mismatch repair complex|MutSbeta complex|oxidized purine DNA binding|replication fork arre…	ko03430	Mismatch repair
CsaV3_1G012220	29.0446	39.4349	18.6542	0.473038	-1.07997	0.010907	0.031035	Down	2.51196	2.3028	2.26548	1.20026	1.32934	1.74106	At2g20710	pentatricopeptide repeat-containing protein At2g20710, mitochondrial-like
CsaV3_1G012360	760.032	583.947	936.117	1.60309	0.680852	9.35e-06	5.28e-05	Up	9.36078	7.91851	10.8292	13.4527	15.0475	17.7963	HT1	Protein kinase	GO:0004674,GO:0005524	protein serine/threonine kinase activity|ATP binding
CsaV3_1G012410	18.967	25.561	12.373	0.484058	-1.04675	0.043884	0.10168	Down	0.437946	0.658507	0.63032	0.213507	0.22645	0.324499		ABA-inducible protein PHV A1-like
CsaV3_1G012440	52.6274	66.4757	38.7791	0.583358	-0.77755	0.014406	0.039566	Down	1.9262	2.02502	1.94148	0.957929	1.07584	1.81232	SBP1	Squamosa promoter-binding-like protein	GO:0003677,GO:0003700,GO:0005634,GO:0009908,GO:0046872	DNA binding|DNA-binding transcription factor activity|nucleus|flower development|metal ion binding
CsaV3_1G012490	86.5503	135.435	37.6652	0.278104	-1.8463	4.67e-12	6.26e-11	Down	5.38	5.87692	6.12184	1.69872	1.53902	1.51346	ERF12	Ethylene-responsive transcription factor, putative	GO:0003677,GO:0003700,GO:0005634,GO:0006952,GO:0009873	DNA binding|DNA-binding transcription factor activity|nucleus|defense response|ethylene-activated signaling pathway
CsaV3_1G012520	2224.95	3472.44	977.467	0.281493	-1.82883	8.29e-47	1.88e-44	Down	54.5531	57.2857	47.9041	14.7334	14.859	14.9365	ERF4	ethylene-responsive transcription factor 8	GO:0003700,GO:0005634,GO:0009723,GO:0009737,GO:0009864,GO:0009873,GO:0010105,GO:0010200,GO:0016604,GO:0043565,GO:0045892	DNA-binding transcription factor activity|nucleus|response to ethylene|response to abscisic acid|induced systemic resistance, jasmonic acid mediated signaling pathway|ethylene-activated signaling pathway|negative regulation of ethylene-activated signaling pathway|response to chitin|nuclear body|sequence-specific DNA binding|negative regulation of transcription, DNA-templated
CsaV3_1G012540	410.181	300.843	519.518	1.72687	0.78816	1.72e-07	1.26e-06	Up	17.6869	16.1092	22.6174	36.1906	32.0813	39.1374	NSL1	MACPF domain-containing protein	GO:0005886,GO:0006955,GO:0008219,GO:0009626,GO:0009651,GO:0010337,GO:0052542	plasma membrane|immune response|cell death|plant-type hypersensitive response|response to salt stress|regulation of salicylic acid metabolic process|defense response by callose deposition
CsaV3_1G012600	220.598	303.403	137.793	0.45416	-1.13873	3.86e-10	4.08e-09	Down	3.02095	3.46491	3.28946	1.71621	1.32873	1.46238	HSL1	Receptor-like protein kinase
CsaV3_1G012610	253.252	137.221	369.283	2.69115	1.42822	0.000743	0.002835	Up	3.09654	3.2115	3.90791	7.29764	12.086	7.25035	NAC073	NAC domain containing protein	GO:0003700,GO:0005634,GO:0043565,GO:0044212,GO:0045893,GO:2000652	DNA-binding transcription factor activity|nucleus|sequence-specific DNA binding|transcription regulatory region DNA binding|positive regulation of transcription, DNA-templated|regulation of secondary cell wall biogenesis
CsaV3_1G012620	128.442	91.7496	165.134	1.79983	0.84786	0.000102	0.000472	Up	1.92634	1.73556	2.09578	4.16961	3.4251	3.478	At5g45960	GDSL esterase/lipase At5g45960-like	GO:0005576,GO:0016042,GO:0016788	extracellular region|lipid catabolic process|hydrolase activity, acting on ester bonds
CsaV3_1G012660	168.197	203.368	133.025	0.654111	-0.61239	0.001786	0.006226	Down	2.07081	2.31697	2.72402	1.82041	1.95288	1.59151	At4g18465	DEAH-box helicase 35
CsaV3_1G012690	2.65964	0.322923	4.99635	15.4723	3.95161	0.040569	0.09525	Up	0	0	0.089952	0.583794	0.385207	0.370806		Unknown protein
CsaV3_1G012770	2666.02	2073.02	3259.03	1.57211	0.652707	1.29e-08	1.12e-07	Up	46.8916	47.8414	44.1079	73.6459	77.109	66.2967	PBL5	Kinase family protein
CsaV3_1G012800	1233.14	847.936	1618.34	1.90856	0.932483	3.92e-14	6.57e-13	Up	17.2411	13.3632	12.4624	25.6529	26.6854	28.7823	PDIL1-4	Protein disulfide-isomerase	GO:0003756,GO:0005576,GO:0005618,GO:0005634,GO:0005739,GO:0005774,GO:0005783,GO:0005788,GO:0006457,GO:0006979,GO:0009507,GO:0034976,GO:0045454	protein disulfide isomerase activity|extracellular region|cell wall|nucleus|mitochondrion|vacuolar membrane|endoplasmic reticulum|endoplasmic reticulum lumen|protein folding|response to oxidative stress|chloroplast|response to endoplasmic reticulum stress|cell redox homeostasis	ko04141	Protein processing in endoplasmic reticulum
CsaV3_1G012810	66.7729	50.622	82.9238	1.6381	0.712022	0.016766	0.04501	Up	2.45184	0.61682	3.61746	3.982	4.29115	7.01892		classical arabinogalactan protein 1-like
CsaV3_1G012840	741.885	550.287	933.484	1.69636	0.76244	9.55e-09	8.39e-08	Up	28.331	24.154	26.2101	40.3078	45.4832	48.3346	hh4	histone H4	GO:0000786,GO:0003677,GO:0005634,GO:0006334,GO:0046982	nucleosome|DNA binding|nucleus|nucleosome assembly|protein heterodimerization activity
CsaV3_1G012850	907.037	1214.69	599.382	0.493444	-1.01904	3.81e-15	7.1e-14	Down	21.6263	20.8168	18.5028	10.5351	10.7989	9.43882		RING/U-box protein
CsaV3_1G012860	691.211	474.743	907.678	1.91193	0.935033	7.54e-07	5.02e-06	Up	8.4955	7.96244	6.92511	14.2262	12.7703	18.2752	At5g60570	F-box/kelch-repeat protein	GO:0005634	nucleus
CsaV3_1G012930	106.222	145.674	66.7704	0.458354	-1.12547	2.26e-06	1.4e-05	Down	6.33106	4.88199	5.38537	2.83725	2.58764	2.09972	FLA12	fasciclin-like arabinogalactan protein 12	GO:0005886,GO:0009834,GO:0031225	plasma membrane|plant-type secondary cell wall biogenesis|anchored component of membrane
CsaV3_1G012940	4134.66	3185.34	5083.97	1.59605	0.674506	1.73e-09	1.68e-08	Up	65.6364	62.2783	60.1629	96.3405	101.275	97.2658	GAF1	protein indeterminate-domain 2	GO:0003677,GO:0003700,GO:0005634,GO:0006355,GO:0009740,GO:0009937,GO:0010336,GO:0046872	DNA binding|DNA-binding transcription factor activity|nucleus|regulation of transcription, DNA-templated|gibberellic acid mediated signaling pathway|regulation of gibberellic acid mediated signaling pathway|gibberellic acid homeostasis|metal ion binding
CsaV3_1G012950	273.515	179.587	367.444	2.04605	1.03284	0.005747	0.017678	Up	3.3365	3.84267	3.13432	6.30175	5.00742	9.92948	MLO6	MLO-like protein	GO:0005516,GO:0005886,GO:0009817,GO:0016021	calmodulin binding|plasma membrane|defense response to fungus, incompatible interaction|integral component of membrane
CsaV3_1G013020	361.589	284.563	438.616	1.54137	0.62421	9.52e-05	0.000445	Up	1.89671	2.44876	2.46272	2.96579	3.35654	3.80343	RNL	RNA ligase, putative	GO:0003729,GO:0003972,GO:0004519,GO:0005524,GO:0005634,GO:0005737,GO:0006388,GO:0006412,GO:0009734,GO:0010069,GO:0010928,GO:0016301,GO:0042245,GO:0046872	mRNA binding|RNA ligase (ATP) activity|endonuclease activity|ATP binding|nucleus|cytoplasm|tRNA splicing, via endonucleolytic cleavage and ligation|translation|auxin-activated signaling pathway|zygote asymmetric cytokinesis in embryo sac|regulation of auxin mediated signaling pathway|kinase activity|RNA repair|metal ion binding
CsaV3_1G013040	62.233	22.8002	101.666	4.45899	2.15672	0.000304	0.001275	Up	1.69211	0.634611	1.39054	4.07561	4.82369	9.05108	LBD4	LOB domain-containing protein 1-like
CsaV3_1G013050	58.7469	15.1047	102.389	6.77862	2.76099	0.000568	0.002234	Up	0.510193	0.5189	0.4859	2.38466	2.63677	6.06908	LBD1	LOB domain-containing protein 1-like	GO:0005739	mitochondrion
CsaV3_1G013060	70.0262	88.9505	51.1019	0.574499	-0.79962	0.004414	0.013977	Down	1.46216	1.17411	1.17028	0.766149	0.691786	0.634368	At4g01020	RBR-type E3 ubiquitin transferase	GO:0000398,GO:0003723,GO:0005524,GO:0009507,GO:0034459,GO:0046872	mRNA splicing, via spliceosome|RNA binding|ATP binding|chloroplast|ATP-dependent 3'-5' RNA helicase activity|metal ion binding
CsaV3_1G013070	822.414	1101.8	543.028	0.492855	-1.02076	7.9e-15	1.43e-13	Down	41.7651	43.1539	43.607	23.3639	21.9319	21.3922	PPD6	PsbP family	GO:0005509,GO:0009507,GO:0009534,GO:0009543,GO:0009570,GO:0009579,GO:0009654,GO:0015979,GO:0019898,GO:0031977	calcium ion binding|chloroplast|chloroplast thylakoid|chloroplast thylakoid lumen|chloroplast stroma|thylakoid|photosystem II oxygen evolving complex|photosynthesis|extrinsic component of membrane|thylakoid lumen
CsaV3_1G013090	151.245	188.821	113.67	0.601998	-0.73217	0.000347	0.001434	Down	2.3339	2.5994	2.19978	1.33609	1.75156	1.1598	ICR3	interactor of constitutive active ROPs 3-like	GO:0005886	plasma membrane
CsaV3_1G013100	212.702	168.138	257.267	1.5301	0.613622	0.000696	0.00268	Up	6.7677	6.26166	5.2634	9.16246	9.34005	9.76418	DOF5.3	Dof zinc finger protein like	GO:0003700,GO:0005634,GO:0006355,GO:0044212,GO:0046872,GO:0048364	DNA-binding transcription factor activity|nucleus|regulation of transcription, DNA-templated|transcription regulatory region DNA binding|metal ion binding|root development
CsaV3_1G013140	2427.14	3287.5	1566.78	0.476589	-1.06918	3.98e-20	1.17e-18	Down	108.766	114.159	102.267	50.7919	52.4966	45.5044	RPL9	50S ribosomal protein L9	GO:0000311,GO:0003735,GO:0005739,GO:0006412,GO:0009507,GO:0009570,GO:0009941,GO:0019843	plastid large ribosomal subunit|structural constituent of ribosome|mitochondrion|translation|chloroplast|chloroplast stroma|chloroplast envelope|rRNA binding	ko03010	Ribosome
CsaV3_1G013200	47.3908	34.3192	60.4624	1.76176	0.81702	0.013883	0.038331	Up	0.577153	0.529564	0.342945	0.74101	0.672912	1.09065		Unknown protein
CsaV3_1G013260	204.172	160.34	248.004	1.54674	0.629227	0.000635	0.002469	Up	2.21465	2.0675	2.21798	3.13494	3.37792	3.16567		RING/FYVE/PHD zinc finger protein	GO:0004842,GO:0008270,GO:0008299,GO:0009414,GO:0010025,GO:0010143,GO:0010345,GO:0030176,GO:0030433,GO:0042335,GO:1900490	ubiquitin-protein transferase activity|zinc ion binding|isoprenoid biosynthetic process|response to water deprivation|wax biosynthetic process|cutin biosynthetic process|suberin biosynthetic process|integral component of endoplasmic reticulum membrane|ubiquitin-dependent ERAD pathway|cuticle development|positive regulation of hydroxymethylglutaryl-CoA reductase (NADPH) activity
CsaV3_1G013310	47.2214	66.4447	27.9981	0.421375	-1.24682	0.001181	0.004308	Down	3.47836	2.63455	1.82883	1.25354	0.919181	1.05039		arp2/3 complex-activating protein rickA
CsaV3_1G013370	91.2054	158.56	23.851	0.150422	-2.73291	1.4e-17	3.34e-16	Down	2.98536	3.07643	2.05828	0.284385	0.839028	0.211923	NRT2.4	High-affinity nitrate transporter 2.2	GO:0005886,GO:0009705,GO:0015112,GO:0015706,GO:0016021,GO:0042128,GO:0071249	plasma membrane|plant-type vacuole membrane|nitrate transmembrane transporter activity|nitrate transport|integral component of membrane|nitrate assimilation|cellular response to nitrate	ko00910	Nitrogen metabolism
CsaV3_1G013380	57.5838	71.1124	44.0553	0.619517	-0.69078	0.034141	0.082549	Down	3.84035	4.664	2.84917	2.29042	1.66091	2.95427		Chaperone DnaJ
CsaV3_1G013520	1158.79	853.013	1464.57	1.71694	0.779838	0.03768	0.089539	Up	19.5046	18.323	17.6384	28.2626	22.5572	44.8296	4CLL7	4-coumarate-CoA ligase	GO:0004321,GO:0005524,GO:0005777,GO:0009695,GO:0016874,GO:0031408	fatty-acyl-CoA synthase activity|ATP binding|peroxisome|jasmonic acid biosynthetic process|ligase activity|oxylipin biosynthetic process	ko00940,ko00130,ko00360	Phenylpropanoid biosynthesis|Ubiquinone and other terpenoid-quinone biosynthesis|Phenylalanine metabolism
CsaV3_1G013540	2.14603	4.29206	0	0	#NAME?	0.027302	0.068312	Down	0.251436	0.578419	0.11921	0	0	0		Unknown protein
CsaV3_1G013860	356.098	444.32	267.877	0.602892	-0.73003	0.000305	0.001276	Down	5.86423	10.9339	8.09771	4.31259	4.89505	5.19094	ACA7	alpha carbonic anhydrase 7-like	GO:0004089,GO:0008270,GO:0009570	carbonate dehydratase activity|zinc ion binding|chloroplast stroma	ko00910	Nitrogen metabolism
CsaV3_1G013880	1893.22	2363.7	1422.74	0.60191	-0.73238	5.14e-10	5.35e-09	Down	39.8518	44.4188	38.0061	28.5122	26.839	23.5247	SOX	sulfite oxidase-like	GO:0005739,GO:0005777,GO:0006790,GO:0008482,GO:0010477,GO:0015994,GO:0020037,GO:0030151,GO:0042128,GO:0043546	mitochondrion|peroxisome|sulfur compound metabolic process|sulfite oxidase activity|response to sulfur dioxide|chlorophyll metabolic process|heme binding|molybdenum ion binding|nitrate assimilation|molybdopterin cofactor binding	ko00920	Sulfur metabolism
CsaV3_1G013890	27.433	35.4923	19.3737	0.545855	-0.87341	0.043708	0.101317	Down	1.72504	1.36931	2.19499	1.28998	1.37888	0.815198	ACA7	alpha carbonic anhydrase 7-like	GO:0004089,GO:0008270,GO:0009570	carbonate dehydratase activity|zinc ion binding|chloroplast stroma	ko00910	Nitrogen metabolism
CsaV3_1G014000	307.113	214.602	399.624	1.86216	0.896977	6.67e-05	0.00032	Up	13.8464	18.5945	24.8478	38.0668	49.9646	28.7551		Unknown protein
CsaV3_1G014010	11011.9	8618.47	13405.2	1.55541	0.637294	8.42e-09	7.44e-08	Up	29.8605	33.0863	29.8516	63.2266	44.3952	35.3703	UBL5	ubiquitin-like protein 5	GO:0000398,GO:0005634,GO:0005737,GO:0006464,GO:0031386	mRNA splicing, via spliceosome|nucleus|cytoplasm|cellular protein modification process|protein tag
CsaV3_1G014020	648.918	472.941	824.896	1.74418	0.802553	3.76e-09	3.48e-08	Up	5.656	4.31912	4.63923	8.89869	8.58723	8.54866	REV	50S ribosomal protein L19, putative	GO:0003700,GO:0005634,GO:0008289,GO:0009855,GO:0009944,GO:0009956,GO:0010014,GO:0010051,GO:0010089,GO:0030154,GO:0043565,GO:0044212	DNA-binding transcription factor activity|nucleus|lipid binding|determination of bilateral symmetry|polarity specification of adaxial/abaxial axis|radial pattern formation|meristem initiation|xylem and phloem pattern formation|xylem development|cell differentiation|sequence-specific DNA binding|transcription regulatory region DNA binding	ko03010	Ribosome
CsaV3_1G014070	3856.98	5024.56	2689.39	0.535249	-0.90172	1.08e-11	1.39e-10	Down	211.895	239.619	207.094	110.493	137.964	125.932		Senescence regulator
CsaV3_1G014110	2026.12	1151.36	2900.88	2.51953	1.33315	3.1e-29	1.97e-27	Up	51.7121	46.6105	49.9945	119.267	124.581	126.35	At5g02570	Histone H2B	GO:0000786,GO:0003677,GO:0005730,GO:0046982	nucleosome|DNA binding|nucleolus|protein heterodimerization activity
CsaV3_1G014120	4480.32	3369.57	5591.06	1.65928	0.730556	6.46e-11	7.5e-10	Up	65.119	58.5179	66.6393	109.435	101.425	106.196	PAO	Pheophorbide a oxygenase	GO:0008219,GO:0009507,GO:0009534,GO:0009535,GO:0009706,GO:0009816,GO:0009908,GO:0009941,GO:0010154,GO:0010277,GO:0015996,GO:0032441,GO:0046872,GO:0051536,GO:0051537	cell death|chloroplast|chloroplast thylakoid|chloroplast thylakoid membrane|chloroplast inner membrane|defense response to bacterium, incompatible interaction|flower development|chloroplast envelope|fruit development|chlorophyllide a oxygenase [overall] activity|chlorophyll catabolic process|pheophorbide a oxygenase activity|metal ion binding|iron-sulfur cluster binding|2 iron, 2 sulfur cluster b…	ko00860	Porphyrin and chlorophyll metabolism
CsaV3_1G014150	1173.57	1434.07	913.074	0.636701	-0.65131	1.54e-07	1.14e-06	Down	14.6703	13.1886	13.351	14.1085	14.1629	15.7593	At5g02570	Cyclin-dependent kinases regulatory subunit	GO:0000278,GO:0000307,GO:0005737,GO:0007346,GO:0019005,GO:0019901,GO:0042023,GO:0042393,GO:0043130,GO:0045737,GO:0051301,GO:0051726,GO:0061575	mitotic cell cycle|cyclin-dependent protein kinase holoenzyme complex|cytoplasm|regulation of mitotic cell cycle|SCF ubiquitin ligase complex|protein kinase binding|DNA endoreduplication|histone binding|ubiquitin binding|positive regulation of cyclin-dependent protein serine/threonine kinase activity|cell division|regulation of cell cycle|cyclin-dependent protein serine/threonine kinase activator…	ko04111	Cell cycle - yeast
CsaV3_1G014170	46.9691	59.0672	34.871	0.590362	-0.76033	0.039905	0.093885	Down	4.80398	2.6344	4.14053	1.22727	3.28299	2.18132	At1g08160	Late embryogenesis abundant protein	GO:0016021	integral component of membrane
CsaV3_1G014330	29207.8	16201.1	42214.4	2.60564	1.38164	1.5e-36	1.63e-34	Up	149.99	127.143	166.982	380.057	433.097	390.474	AGO5	Argonaute family protein	GO:0003723,GO:0005829,GO:0006417,GO:0009615,GO:0009814,GO:0031047,GO:0046872,GO:0060145	RNA binding|cytosol|regulation of translation|response to virus|defense response, incompatible interaction|gene silencing by RNA|metal ion binding|viral gene silencing in virus induced gene silencing
CsaV3_1G014370	164.18	210.076	118.283	0.56305	-0.82866	3.15e-05	0.000161	Down	2.94197	2.98824	3.05839	1.5376	1.36939	1.99792	EMB975	pentatricopeptide repeat-containing protein At2g01860
CsaV3_1G014420	211.953	164.415	259.492	1.57827	0.658344	0.000284	0.001197	Up	4.82046	3.78687	3.99216	6.94929	6.50625	5.92099		SAM-dependent methyltransferase
CsaV3_1G014430	113.86	85.2028	142.517	1.67267	0.742156	0.001143	0.004185	Up	1.19729	1.04166	1.22619	2.14247	1.80786	1.86176	PCMP-H60	Pentatricopeptide repeat-containing protein
CsaV3_1G014450	513.653	312.918	714.388	2.28299	1.19093	1.46e-16	3.14e-15	Up	6.53435	6.4571	4.82717	12.0457	11.59	12.6943	SCPL51	Carboxypeptidase	GO:0004185,GO:0005576,GO:0051603	serine-type carboxypeptidase activity|extracellular region|proteolysis involved in cellular protein catabolic process
CsaV3_1G014520	998.825	1332.9	664.749	0.498724	-1.00369	6.7e-10	6.89e-09	Down	15.5027	16.7475	20.4185	9.88065	9.28107	8.65089	NAT12	Nucleobase-ascorbate transporter	GO:0005886,GO:0015207,GO:0015208,GO:0015210,GO:0015294,GO:0016021,GO:0035344,GO:0098702,GO:0098710,GO:0098721	plasma membrane|adenine transmembrane transporter activity|guanine transmembrane transporter activity|uracil transmembrane transporter activity|solute:cation symporter activity|integral component of membrane|hypoxanthine transport|adenine import across plasma membrane|guanine import across plasma membrane|uracil import across plasma membrane
CsaV3_1G014560	31.8538	13.9116	49.796	3.57946	1.83974	9.91e-06	5.56e-05	Up	0.466175	0.489725	0.158374	1.23401	1.06723	1.45425	At5g22580	Stress responsive A/B Barrel Domain	GO:0009507,GO:0046872	chloroplast|metal ion binding
CsaV3_1G014570	144.434	104.336	184.532	1.76863	0.822635	8.31e-05	0.000392	Up	1.96405	1.57618	1.84419	2.58859	3.26773	3.47771	IPT2	tRNA dimethylallyltransferase 2	GO:0005524,GO:0005739,GO:0005829,GO:0006400,GO:0009691,GO:0009824,GO:0052381	ATP binding|mitochondrion|cytosol|tRNA modification|cytokinin biosynthetic process|AMP dimethylallyltransferase activity|tRNA dimethylallyltransferase activity	ko00908	Zeatin biosynthesis
CsaV3_1G014650	5.114	8.55222	1.67577	0.195946	-2.35147	0.035551	0.085424	Down	0.088458	0.243136	0.171383	0	0.057072	0.059412		Root cap/late embryogenesis-like protein
CsaV3_1G014660	1127.09	1692.44	561.735	0.331908	-1.59114	9.82e-23	3.72e-21	Down	95.7845	85.6525	111.954	38.9103	38.3811	22.839		Unknown protein
CsaV3_1G014690	151.585	225.93	77.2407	0.341879	-1.54844	1.92e-10	2.11e-09	Down	4.64516	3.54668	5.34492	1.3733	1.76539	1.49347	CYP94C1	Cytochrome P450, putative	GO:0005506,GO:0005789,GO:0009611,GO:0016021,GO:0018685,GO:0020037,GO:0043231	iron ion binding|endoplasmic reticulum membrane|response to wounding|integral component of membrane|alkane 1-monooxygenase activity|heme binding|intracellular membrane-bounded organelle
CsaV3_1G014830	721.392	516.999	925.785	1.79069	0.840516	3.13e-10	3.34e-09	Up	35.2072	36.6039	26.9638	57.0603	52.1562	61.146	FDX3	Ferredoxin	GO:0009055,GO:0009507,GO:0009570,GO:0009578,GO:0022900,GO:0046872,GO:0051537	electron transfer activity|chloroplast|chloroplast stroma|etioplast stroma|electron transport chain|metal ion binding|2 iron, 2 sulfur cluster binding	ko00195	Photosynthesis
CsaV3_1G014850	5728.63	3739.65	7717.61	2.06373	1.04525	1.63e-10	1.82e-09	Up	76.7172	61.0083	88.9719	169.428	175.698	148.323	At2g27500	Glucan endo-1,3-beta-glucosidase, putative	GO:0005576,GO:0005618,GO:0005634,GO:0005737,GO:0005975,GO:0006952,GO:0042973,GO:0046658,GO:0071555	extracellular region|cell wall|nucleus|cytoplasm|carbohydrate metabolic process|defense response|glucan endo-1,3-beta-D-glucosidase activity|anchored component of plasma membrane|cell wall organization
CsaV3_1G014860	1522.47	854.153	2190.79	2.56487	1.35888	1.2e-21	4.04e-20	Up	28.256	24.476	34.3964	79.6665	84.0563	72.0454	CML48	Ef-hand calcium binding protein, putative	GO:0005509	calcium ion binding
CsaV3_1G014920	483.317	718.215	248.419	0.345885	-1.53164	1.57e-13	2.47e-12	Down	16.3096	15.5507	21.6578	6.11682	7.33677	8.08889	NAC090	NAC domain-containing protein 90-like	GO:0003677,GO:0003700,GO:0005634	DNA binding|DNA-binding transcription factor activity|nucleus
CsaV3_1G015030	139.311	180.831	97.7918	0.540793	-0.88685	2.91e-05	0.00015	Down	4.95174	6.39732	5.20544	3.1334	2.3907	3.05232		NF-kappa-B inhibitor-like protein
CsaV3_1G015100	10715.5	12947.3	8483.81	0.655258	-0.60987	2.16e-08	1.8e-07	Down	1212.05	1144.23	1265.32	785.897	881.456	675.237	PSAO	photosystem I subunit O	GO:0009507,GO:0009522,GO:0009535,GO:0009579,GO:0009767,GO:0009768,GO:0016021	chloroplast|photosystem I|chloroplast thylakoid membrane|thylakoid|photosynthetic electron transport chain|photosynthesis, light harvesting in photosystem I|integral component of membrane	ko00195	Photosynthesis
CsaV3_1G015110	816.519	1087.29	545.753	0.501941	-0.99441	4.36e-14	7.28e-13	Down	26.8982	25.7701	22.8801	13.4723	11.2734	12.7486	NIT4A	Nitrilase	GO:0005886,GO:0006807,GO:0047427,GO:0047558	plasma membrane|nitrogen compound metabolic process|cyanoalanine nitrilase activity|3-cyanoalanine hydratase activity	ko00460	Cyanoamino acid metabolism
CsaV3_1G015130	12.6266	0	25.2532	Inf	Inf	0.006512	0.01976	Up	0	0	0	0.268545	2.03907	0.634396	NAC089	NAC domain containing protein	GO:0003677,GO:0003700,GO:0005634,GO:0005783,GO:0009626,GO:0009910,GO:0034976,GO:0045893	DNA binding|DNA-binding transcription factor activity|nucleus|endoplasmic reticulum|plant-type hypersensitive response|negative regulation of flower development|response to endoplasmic reticulum stress|positive regulation of transcription, DNA-templated
CsaV3_1G015140	55.8605	21.1795	90.5416	4.27497	2.09592	0.027502	0.068739	Up	0.923379	0.70899	0.397208	2.08154	4.88019	1.42466		TASSELSEED2-like protein	GO:0009807,GO:0102911	lignan biosynthetic process|(-)-secoisolariciresinol dehydrogenase activity
CsaV3_1G015170	460.08	562.042	358.118	0.637173	-0.65024	9.07e-06	5.13e-05	Down	1.2581	0.801285	0.175953	0.763155	1.05864	1.00587	CAF1-11	Ccr4-associated factor, putative	GO:0000289,GO:0000932,GO:0003723,GO:0004535,GO:0005634,GO:0008408,GO:0017148,GO:0030015,GO:0042742,GO:0043928,GO:0046872	nuclear-transcribed mRNA poly(A) tail shortening|P-body|RNA binding|poly(A)-specific ribonuclease activity|nucleus|3'-5' exonuclease activity|negative regulation of translation|CCR4-NOT core complex|defense response to bacterium|exonucleolytic nuclear-transcribed mRNA catabolic process involved in deadenylation-dependent decay|metal ion binding	ko03018	RNA degradation
CsaV3_1G015200	72.1843	56.6162	87.7524	1.54995	0.632223	0.021397	0.055581	Up	1.70706	1.65433	1.21897	2.65562	1.82822	2.20176	HDA8	Histone deacetylase	GO:0005634,GO:0032041,GO:0046872	nucleus|NAD-dependent histone deacetylase activity (H3-K14 specific)|metal ion binding
CsaV3_1G015290	137.673	185.051	90.2963	0.487955	-1.03518	1.22e-06	7.83e-06	Down	3.03629	2.77788	3.20531	1.24551	1.92547	1.39269	At5g47800	Btb/poz domain-containing protein	GO:0016567	protein ubiquitination
CsaV3_1G015310	1897.42	1408.47	2386.38	1.69431	0.760696	1.12e-09	1.11e-08	Up	14.4677	13.9074	17.3829	26.9115	27.6005	23.8555	At1g03370	C2 and GRAM domain-containing protein	GO:0016021	integral component of membrane
CsaV3_1G015490	283.865	382.291	185.44	0.485076	-1.04372	7.8e-08	6.02e-07	Down	8.74937	7.49469	6.47026	4.23944	2.75053	3.59151	P67	Pentatricopeptide repeat-containing protein
CsaV3_1G015650	1703.49	2342.16	1064.82	0.454632	-1.13723	0.001268	0.004587	Down	28.0204	26.044	43.2861	18.359	12.9995	15.7199	OPT3	oligopeptide transporter	GO:0005886,GO:0006875,GO:0007275,GO:0009506,GO:0015031,GO:0016020,GO:0016021,GO:0046915,GO:0055072,GO:1990388	plasma membrane|cellular metal ion homeostasis|multicellular organism development|plasmodesma|protein transport|membrane|integral component of membrane|transition metal ion transmembrane transporter activity|iron ion homeostasis|xylem-to-phloem iron transport
CsaV3_1G015710	157.129	232.384	81.8739	0.352321	-1.50504	3.72e-13	5.61e-12	Down	9.54808	11.0113	10.5849	4.01876	5.16035	4.21646	PPD1	PsbP family	GO:0005509,GO:0009507,GO:0009535,GO:0009543,GO:0009570,GO:0009579,GO:0009654,GO:0016020,GO:0019898,GO:0031977,GO:0048564	calcium ion binding|chloroplast|chloroplast thylakoid membrane|chloroplast thylakoid lumen|chloroplast stroma|thylakoid|photosystem II oxygen evolving complex|membrane|extrinsic component of membrane|thylakoid lumen|photosystem I assembly
CsaV3_1G015730	6819.09	4312.54	9325.63	2.16244	1.11266	1.46e-23	5.92e-22	Up	105.725	116.729	117.174	256.793	263.433	244.766	GOLS2	Hexosyltransferase	GO:0005737,GO:0006012,GO:0006979,GO:0009409,GO:0009414,GO:0009651,GO:0009737,GO:0046872,GO:0047216	cytoplasm|galactose metabolic process|response to oxidative stress|response to cold|response to water deprivation|response to salt stress|response to abscisic acid|metal ion binding|inositol 3-alpha-galactosyltransferase activity	ko00052	Galactose metabolism
CsaV3_1G016980	28.4777	50.5967	6.35865	0.125673	-2.99225	4.75e-10	4.96e-09	Down	0	0	0	0	0	0	PRS1	Ribose-phosphate pyrophosphokinase	GO:0000287,GO:0002189,GO:0004749,GO:0005524,GO:0005737,GO:0006015,GO:0006164,GO:0009116,GO:0009156,GO:0009165,GO:0009507,GO:0016301	magnesium ion binding|ribose phosphate diphosphokinase complex|ribose phosphate diphosphokinase activity|ATP binding|cytoplasm|5-phosphoribose 1-diphosphate biosynthetic process|purine nucleotide biosynthetic process|nucleoside metabolic process|ribonucleoside monophosphate biosynthetic process|nucleotide biosynthetic process|chloroplast|kinase activity	ko00230,ko01230,ko00030,ko01200	Purine metabolism|Biosynthesis of amino acids|Pentose phosphate pathway|Carbon metabolism
CsaV3_1G017190	10092.1	13462.2	6722.06	0.499329	-1.00194	1.9e-17	4.49e-16	Down	219.738	234.105	184.278	106.409	106.206	110.678	TDT	tonoplast dicarboxylate transporter	GO:0005773,GO:0005774,GO:0006814,GO:0015140,GO:0015743,GO:0016021,GO:0051453	vacuole|vacuolar membrane|sodium ion transport|malate transmembrane transporter activity|malate transport|integral component of membrane|regulation of intracellular pH
CsaV3_1G017250	1272.44	896.719	1648.17	1.838	0.878138	0.003944	0.012641	Up	28.6001	22.97	20.7444	28.743	50.7905	45.7052		Unknown protein
CsaV3_1G017280	562.582	792.878	332.286	0.419088	-1.25467	1.07e-16	2.33e-15	Down	34.3583	29.2432	26.3453	11.0961	12.4981	12.5821	XTH7	Xyloglucan endotransglucosylase/hydrolase	GO:0004553,GO:0005618,GO:0010411,GO:0016762,GO:0042546,GO:0048046,GO:0071555	hydrolase activity, hydrolyzing O-glycosyl compounds|cell wall|xyloglucan metabolic process|xyloglucan:xyloglucosyl transferase activity|cell wall biogenesis|apoplast|cell wall organization
CsaV3_1G019480	28.4058	18.0634	38.7481	2.14512	1.10106	0.010255	0.029413	Up	3.78211	0	0	2.7804	2.02275	3.80197	MC410	ninja-family protein mc410-like	GO:0005634,GO:0007165	nucleus|signal transduction
CsaV3_1G019610	10.5129	17.0349	3.99081	0.234272	-2.09374	0.004731	0.014881	Down	0.144307	0.386495	0.474319	0.288217	0.073846	0.071013	CAP10A	Chlorophyll a-b binding protein, chloroplastic	GO:0009416,GO:0009523,GO:0009535,GO:0009768,GO:0009941,GO:0010287,GO:0016021,GO:0016168,GO:0018298	response to light stimulus|photosystem II|chloroplast thylakoid membrane|photosynthesis, light harvesting in photosystem I|chloroplast envelope|plastoglobule|integral component of membrane|chlorophyll binding|protein-chromophore linkage	ko00196	Photosynthesis - antenna proteins
CsaV3_1G020810	42.9337	55.1941	30.6732	0.555734	-0.84753	0.01544	0.041943	Down	2.22464	2.7289	2.08512	1.32189	1.23322	1.39375	XTH26	transmembrane protein 234 homolog
CsaV3_1G020820	8.814	13.932	3.69599	0.265288	-1.91437	0.017946	0.047746	Down	0.269099	0.411339	0.755972	0.388992	0.351354	0	XTH26	Xyloglucan endotransglucosylase/hydrolase	GO:0004553,GO:0005618,GO:0010411,GO:0016762,GO:0042546,GO:0048046,GO:0071555	hydrolase activity, hydrolyzing O-glycosyl compounds|cell wall|xyloglucan metabolic process|xyloglucan:xyloglucosyl transferase activity|cell wall biogenesis|apoplast|cell wall organization
CsaV3_1G021840	4997.15	7008.64	2985.66	0.425998	-1.23108	7.64e-28	4.46e-26	Down	56.2468	60.2405	50.8408	25.6767	21.6049	21.8461	tsf	Elongation factor Ts, mitochondrial	GO:0003746,GO:0005739,GO:0009507	translation elongation factor activity|mitochondrion|chloroplast
CsaV3_1G021850	4.91372	9.1633	0.664141	0.072478	-3.78631	0.00368	0.011898	Down	0.562735	0	0	0	0	0.264822		Unknown protein
CsaV3_1G021860	1080.2	1334.97	825.435	0.618316	-0.69358	3.02e-08	2.47e-07	Down	30.7171	28.0214	29.2221	16.0629	18.832	18.9182	IAA27	Auxin-responsive protein	GO:0003700,GO:0005634,GO:0009733,GO:0009734	DNA-binding transcription factor activity|nucleus|response to auxin|auxin-activated signaling pathway	ko04075	Plant hormone signal transduction
CsaV3_1G022910	960.216	664.273	1256.16	1.89103	0.919171	6.57e-13	9.62e-12	Up	17.4864	16.9187	15.5254	32.5336	30.2924	37.3893	SPAC24B11.08c	endoplasmic reticulum-Golgi intermediate compartment protein 3-like	GO:0000139,GO:0005783,GO:0005789,GO:0006886,GO:0006888,GO:0006890,GO:0030134,GO:0030173,GO:0030176	Golgi membrane|endoplasmic reticulum|endoplasmic reticulum membrane|intracellular protein transport|ER to Golgi vesicle-mediated transport|retrograde vesicle-mediated transport, Golgi to ER|COPII-coated ER to Golgi transport vesicle|integral component of Golgi membrane|integral component of endoplasmic reticulum membrane
CsaV3_1G022930	6151.1	4025.48	8276.71	2.05608	1.0399	2.03e-08	1.7e-07	Up	67.0999	65.1482	54.8827	122.681	108.435	149.41	SPBC2A9.03	WD40 repeat	GO:0005829	cytosol
CsaV3_1G022950	770.562	417.208	1123.91	2.6939	1.42969	8.14e-05	0.000385	Up	6.08842	5.15506	4.26272	15.9624	9.39336	16.1176	BXL7	Beta-xylosidase, putative	GO:0005618,GO:0009044,GO:0009505,GO:0009506,GO:0009507,GO:0031222,GO:0045493,GO:0046556,GO:0048046	cell wall|xylan 1,4-beta-xylosidase activity|plant-type cell wall|plasmodesma|chloroplast|arabinan catabolic process|xylan catabolic process|alpha-L-arabinofuranosidase activity|apoplast
CsaV3_1G022960	409.288	212.329	606.247	2.85522	1.5136	1.27e-22	4.73e-21	Up	4.51994	5.2279	6.91553	15.5953	15.9252	17.8798	gpm1	2,3-bisphosphoglycerate-dependent phosphoglycerate mutase	GO:0004619,GO:0005634,GO:0005829,GO:0006094,GO:0046538,GO:0061621	phosphoglycerate mutase activity|nucleus|cytosol|gluconeogenesis|2,3-bisphosphoglycerate-dependent phosphoglycerate mutase activity|canonical glycolysis	ko00260,ko00680,ko01200,ko01230,ko00010	Glycine, serine and threonine metabolism|Methane metabolism|Carbon metabolism|Biosynthesis of amino acids|Glycolysis / Gluconeogenesis
CsaV3_1G022990	194.853	257.348	132.359	0.514319	-0.95927	3.2e-07	2.26e-06	Down	3.89625	4.40794	5.32497	2.34903	2.8325	2.58742	B3GALT7	Hexosyltransferase	GO:0000139,GO:0005783,GO:0005794,GO:0006486,GO:0016021,GO:0048531	Golgi membrane|endoplasmic reticulum|Golgi apparatus|protein glycosylation|integral component of membrane|beta-1,3-galactosyltransferase activity
CsaV3_1G023000	873.062	647.649	1098.47	1.69609	0.762216	3.75e-09	3.47e-08	Up	14.6413	13.3024	12.514	18.3323	22.023	22.3889		Unknown protein
CsaV3_1G023010	7023.75	5443.7	8603.8	1.58051	0.660387	2.07e-09	2e-08	Up	121.007	120.042	125.305	184.196	186.347	190.753	At1g77840	eukaryotic translation initiation factor 5-like	GO:0003743,GO:0005525,GO:0005634,GO:0005737	translation initiation factor activity|GTP binding|nucleus|cytoplasm	ko04214,ko03013	Apoptosis - fly|RNA transport
CsaV3_1G023020	208.32	162.833	253.808	1.55871	0.640349	0.002384	0.008067	Up	2.97693	3.14412	2.86166	4.06098	4.48226	5.84877	ARF17	Auxin response factor	GO:0000987,GO:0003700,GO:0005634,GO:0006355,GO:0009555,GO:0009653,GO:0009734,GO:0010208,GO:0048830,GO:0052543	proximal promoter sequence-specific DNA binding|DNA-binding transcription factor activity|nucleus|regulation of transcription, DNA-templated|pollen development|anatomical structure morphogenesis|auxin-activated signaling pathway|pollen wall assembly|adventitious root development|callose deposition in cell wall
CsaV3_1G024130	205.979	293.253	118.705	0.404788	-1.30476	3.02e-12	4.11e-11	Down	4.73122	4.67656	4.50907	2.07575	2.50697	1.07253	PRORP1	proteinaceous RNase P 1, chloroplastic/mitochondrial-like			ko03013	RNA transport
CsaV3_1G024140	108.666	140.04	77.2933	0.551939	-0.85742	0.000392	0.001598	Down	3.33529	4.30695	4.93154	2.25655	2.70828	2.23056	Os01g0760900	ABIL1-like protein	GO:0005737,GO:0005856	cytoplasm|cytoskeleton
CsaV3_1G024210	33.0985	8.9667	57.2304	6.38254	2.67413	7.12e-10	7.29e-09	Up	0.849686	0	0.398259	1.89128	2.41405	2.88915		ATP-dependent RNA helicase DDX11-like protein
CsaV3_1G024220	104.45	41.0761	167.824	4.0857	2.03058	3.84e-16	7.9e-15	Up	1.52744	1.07343	2.09083	7.00094	5.50911	6.44045	OFP8	transcription repressor OFP8-like	GO:0005634,GO:0045892	nucleus|negative regulation of transcription, DNA-templated
CsaV3_1G024230	125.156	186.816	63.496	0.339886	-1.55688	5.54e-12	7.35e-11	Down	3.2392	3.94554	4.12042	1.22702	1.59134	0.950554	PLT6	Polyol transporter like	GO:0005351,GO:0005355,GO:0005887,GO:0008645	carbohydrate:proton symporter activity|glucose transmembrane transporter activity|integral component of plasma membrane|hexose transmembrane transport
CsaV3_1G024240	3078.43	3975.91	2180.94	0.548537	-0.86634	2.88e-14	4.92e-13	Down	75.2103	80.2657	81.8419	44.4388	40.7579	44.2177		Tyrosine-protein phosphatase non-receptor type 6
CsaV3_1G024260	7254.19	4332.06	10176.3	2.34907	1.23209	2.12e-23	8.47e-22	Up	58.2917	58.9395	56.8851	135.086	132.483	166.364	NYC1	Reductase	GO:0009535,GO:0009536,GO:0010304,GO:0015996,GO:0016021,GO:0016491,GO:0034256	chloroplast thylakoid membrane|plastid|PSII associated light-harvesting complex II catabolic process|chlorophyll catabolic process|integral component of membrane|oxidoreductase activity|chlorophyll(ide) b reductase activity	ko00860	Porphyrin and chlorophyll metabolism
CsaV3_1G024360	24.5401	6.84766	42.2325	6.16743	2.62467	1.06e-05	5.93e-05	Up	0.034021	0.189585	0.032095	0.407219	0.630191	0.400373	At2g24230	LRR receptor-like kinase family protein	GO:0004674,GO:0005524,GO:0016021	protein serine/threonine kinase activity|ATP binding|integral component of membrane
CsaV3_1G024380	6.65439	2.62387	10.6849	4.07219	2.02581	0.032285	0.078869	Up	0	0	0	0.599313	0.292646	0.884991	MAIL3	serine/threonine-protein phosphatase 7 long form homolog	GO:0004721,GO:0005634,GO:0046872	phosphoprotein phosphatase activity|nucleus|metal ion binding
CsaV3_1G024390	202.292	34.215	370.368	10.8247	3.43626	6.1e-57	2.38e-54	Up	0.225487	0.284187	0.309842	2.88691	3.46434	2.98408		DUF4378 domain-containing protein
CsaV3_1G024400	357.578	71.3436	643.812	9.02411	3.17379	3.12e-72	4.39e-69	Up	4.11349	2.76606	4.76248	29.203	26.6749	34.9925	dlc2	Dynein light chain	GO:0000743,GO:0003774,GO:0005634,GO:0005829,GO:0005868,GO:0005874,GO:0030286,GO:0030437,GO:0030989,GO:0034399,GO:0035974,GO:0045505,GO:0051959,GO:2000582	nuclear migration involved in conjugation with cellular fusion|motor activity|nucleus|cytosol|cytoplasmic dynein complex|microtubule|dynein complex|ascospore formation|dynein-driven meiotic oscillatory nuclear movement|nuclear periphery|meiotic spindle pole body|dynein intermediate chain binding|dynein light intermediate chain binding|positive regulation of ATP-dependent microtubule motor activit…
CsaV3_1G024410	691.835	443.325	940.346	2.12112	1.08483	3.32e-13	5.04e-12	Up	8.75471	7.79732	10.5553	18.5565	18.0172	22.3424	COV1	like COV 1	GO:0005794,GO:0010222,GO:0016021	Golgi apparatus|stem vascular tissue pattern formation|integral component of membrane
CsaV3_1G024440	8.91261	13.4713	4.35391	0.323199	-1.6295	0.038684	0.091549	Down	0.132381	0.147021	0.149293	0	0.052231	0.026178	NPF1.2	protein NRT1/ PTR FAMILY 1.2-like	GO:0005886,GO:0015333,GO:0015706,GO:0016021,GO:0035673,GO:0080054,GO:1904680	plasma membrane|peptide:proton symporter activity|nitrate transport|integral component of membrane|oligopeptide transmembrane transporter activity|low-affinity nitrate transmembrane transporter activity|peptide transmembrane transporter activity
CsaV3_1G025440	74.812	92.2341	57.3899	0.62222	-0.6845	0.012202	0.034221	Down	0.903269	0.984287	0.717182	0.645587	0.431431	0.597055	SPAC12B10.08c	Trna(Ile)-lysidine synthase	GO:0002127,GO:0005524,GO:0005739,GO:0032267,GO:0032543	tRNA wobble base cytosine methylation|ATP binding|mitochondrion|tRNA(Ile)-lysidine synthase activity|mitochondrial translation
CsaV3_1G025510	485.128	596.697	373.558	0.626043	-0.67567	5.09e-05	0.00025	Down	16.9255	16.2802	13.9167	11.6683	10.3093	10.6216	PLSP1	chloroplast processing peptidase	GO:0004252,GO:0006465,GO:0008233,GO:0009507,GO:0009526,GO:0009535,GO:0009941,GO:0010027,GO:0016021,GO:0051604,GO:0055035	serine-type endopeptidase activity|signal peptide processing|peptidase activity|chloroplast|plastid envelope|chloroplast thylakoid membrane|chloroplast envelope|thylakoid membrane organization|integral component of membrane|protein maturation|plastid thylakoid membrane	ko02024,ko03060	Quorum sensing|Protein export
CsaV3_1G025520	4929.08	6682.51	3175.65	0.475218	-1.07334	9.66e-22	3.28e-20	Down	129.109	134.841	126.157	61.9201	63.0661	49.5584	ATC401	pentatricopeptide repeat-containing protein At5g21222-like
CsaV3_1G025530	181.841	235.755	127.928	0.542631	-0.88196	0.019433	0.051175	Down	19.0766	75.712	95.5085	23.0335	21.3358	12.7855		Unknown protein
CsaV3_1G026650	656.498	427.971	885.025	2.06795	1.04821	0.00172	0.006026	Up	8.9562	15.1981	10.7568	31.3841	21.8108	19.1071	IAA29	Auxin-responsive protein	GO:0003700,GO:0005634,GO:0009733,GO:0009734,GO:0010114,GO:0010218	DNA-binding transcription factor activity|nucleus|response to auxin|auxin-activated signaling pathway|response to red light|response to far red light	ko04075	Plant hormone signal transduction
CsaV3_1G026680	99.6771	130.262	69.0917	0.530404	-0.91484	0.000159	0.000708	Down	1.96582	2.41188	1.63532	1.14153	1.156	0.950244	PIX7	Protein kinase
CsaV3_1G026750	7515.86	11857.7	3174.06	0.26768	-1.90142	1.39e-31	1.08e-29	Down	678.566	668.84	849.508	191.264	219.556	160.538	TPRP-F1	36.4 kDa proline-rich protein
CsaV3_1G027900	9.92147	15.5045	4.33843	0.279817	-1.83744	0.015066	0.041085	Down	0.301868	0.258104	0.245194	0.021691	0.090108	0.070436	At5g20260	Exostosin family protein	GO:0000139,GO:0006486,GO:0016021,GO:0016757,GO:0071555	Golgi membrane|protein glycosylation|integral component of membrane|transferase activity, transferring glycosyl groups|cell wall organization
CsaV3_1G027920	1136.44	857.847	1415.03	1.64951	0.722038	6.91e-09	6.19e-08	Up	17.3075	15.8845	17.8516	28.9899	30.5693	26.2311	CRCK3	calmodulin-binding receptor-like cytoplasmic kinase 3
CsaV3_1G027980	324.159	231.826	416.493	1.79658	0.845251	1.43e-07	1.06e-06	Up	4.76799	4.0439	5.63141	8.90179	9.19359	8.03141		Coatomer beta subunit
CsaV3_1G027990	55.0277	73.2906	36.7647	0.501629	-0.99531	0.001438	0.005139	Down	0.903059	0.925481	1.38014	0.395357	0.683343	0.423017	YML018C	thiamine-repressible mitochondrial transport protein THI74-like	GO:0005774,GO:0016021	vacuolar membrane|integral component of membrane
CsaV3_1G028050	19471.2	26697.5	12245	0.458658	-1.12451	6.31e-25	2.86e-23	Down	453.741	404.488	447.575	201.632	201.573	194.45		pyrophosphate-energized vacuolar membrane proton pump	GO:0004427,GO:0005774,GO:0009678,GO:0016021,GO:0046872,GO:1902600	inorganic diphosphatase activity|vacuolar membrane|hydrogen-translocating pyrophosphatase activity|integral component of membrane|metal ion binding|proton transmembrane transport
CsaV3_1G028300	45.965	28.7167	63.2133	2.20128	1.13834	0.000822	0.003105	Up	0.556281	0.410187	0.395303	1.09762	1.25886	0.914519	ANS	2-oxoglutarate (2OG) and Fe(II)-dependent oxygenase superfamily protein	GO:0005829,GO:0009813,GO:0046872,GO:0051213,GO:0120091,GO:2000022	cytosol|flavonoid biosynthetic process|metal ion binding|dioxygenase activity|jasmonic acid hydrolase|regulation of jasmonic acid mediated signaling pathway
CsaV3_1G028330	10791.9	5236.94	16346.8	3.12143	1.64221	1.76e-16	3.74e-15	Up	74.6858	64.1519	60.3622	191.602	238.967	185.923	PHOX1	Octicosapeptide/Phox/Bem1p domain-containing protein / tetratricopeptide repeat-containing protein	GO:0030659	cytoplasmic vesicle membrane
CsaV3_1G028350	36.5231	56.6886	16.3576	0.288551	-1.7931	4.75e-06	2.81e-05	Down	1.94864	2.01413	1.42234	0.550472	0.484488	0.549261		Sterile alpha motif (SAM) domain protein
CsaV3_1G028360	157.737	195.444	120.029	0.614135	-0.70337	0.000461	0.001852	Down	0	0	0	0	0	130.197		Unknown protein
CsaV3_1G028380	191.267	123.767	258.767	2.09076	1.06402	3.4e-07	2.4e-06	Up	8.02118	5.05917	10.2631	17.1883	27.5449	22.5568		Serine-rich protein-related
CsaV3_1G028390	2147.3	1683.02	2611.58	1.55173	0.633875	6.32e-08	4.94e-07	Up	31.4966	34.1214	41.6164	61.9364	64.5667	68.4114		Transmembrane protein
CsaV3_1G028400	359.588	95.755	623.422	6.51059	2.70279	0.037532	0.089269	Up	2.64143	2.04749	0.898762	11.6001	1.97538	20.8812	FMO1	Flavin-containing monooxygenase	GO:0004497,GO:0004499,GO:0009626,GO:0009627,GO:0009870,GO:0010204,GO:0031543,GO:0042742,GO:0050660,GO:0050661,GO:0050832,GO:0051707,GO:0062034,GO:0062047,GO:0071456	monooxygenase activity|N,N-dimethylaniline monooxygenase activity|plant-type hypersensitive response|systemic acquired resistance|defense response signaling pathway, resistance gene-dependent|defense response signaling pathway, resistance gene-independent|peptidyl-proline dioxygenase activity|defense response to bacterium|flavin adenine dinucleotide binding|NADP binding|defense response to fungus…	ko00982	Drug metabolism - cytochrome P450
CsaV3_1G028420	128.59	155.142	102.037	0.657702	-0.60449	0.009984	0.028704	Down	15.2927	10.8491	10.451	9.27372	6.39209	7.59116		Auxin-induced protein like
CsaV3_1G028430	1578.79	820.939	2336.64	2.84631	1.50909	1.21e-07	9.03e-07	Up	12.5906	11.9377	24.8262	50.3365	51.3491	40.6399	At2g13100	Glycerol-3-phosphate transporter family protein	GO:0008643,GO:0016021,GO:0022857,GO:0055062	carbohydrate transport|integral component of membrane|transmembrane transporter activity|phosphate ion homeostasis
CsaV3_1G028450	448.721	538.967	358.475	0.665114	-0.58833	6.28e-05	0.000302	Down	14.1569	14.7119	12.3154	8.79027	9.41114	8.47898	RMR4	E3 ubiquitin-protein ligase	GO:0000306,GO:0006511,GO:0015031,GO:0016021,GO:0031902,GO:0032586,GO:0046872,GO:0061630	extrinsic component of vacuolar membrane|ubiquitin-dependent protein catabolic process|protein transport|integral component of membrane|late endosome membrane|protein storage vacuole membrane|metal ion binding|ubiquitin protein ligase activity
CsaV3_1G028460	92.584	117.994	67.1744	0.569305	-0.81273	0.001058	0.003902	Down	2.1955	2.84378	2.3808	1.58092	1.70196	1.69584		Uveal autoantigen with coiled-coil domains and ankyrin repeats isoform 1
CsaV3_1G028490	2880.74	3546.53	2214.95	0.624541	-0.67913	1.6e-08	1.36e-07	Down	155.036	181.477	168.917	133.424	107.565	158.639		E3 ubiquitin-protein ligase RHY1A
CsaV3_1G028520	7.01613	1.98824	12.044	6.05763	2.59875	0.006334	0.01928	Up	0.349442	0.109419	0.226238	1.02381	1.22225	1.97353		Cyclophilin-like peptidyl-prolyl cis-trans isomerase family protein isoform 1
CsaV3_1G028530	504.933	352.038	657.828	1.86863	0.901979	7.52e-06	4.31e-05	Up	14.1188	24.0688	20.5637	37.2208	26.6924	30.7589		Zinc finger, SWIM-type
CsaV3_1G028560	222.007	156.392	287.622	1.8391	0.879004	9.77e-07	6.38e-06	Up	3.05328	3.15848	2.60298	6.10089	4.8629	4.78075	STP7	Sugar transport protein	GO:0005351,GO:0005355,GO:0005886,GO:0005887,GO:0008645,GO:0012505,GO:0042882,GO:0042900,GO:0090406	carbohydrate:proton symporter activity|glucose transmembrane transporter activity|plasma membrane|integral component of plasma membrane|hexose transmembrane transport|endomembrane system|L-arabinose transmembrane transport|arabinose transmembrane transporter activity|pollen tube
CsaV3_1G028590	1731.24	942.67	2519.8	2.67305	1.41849	1.45e-05	7.89e-05	Up	5.35405	4.71386	6.437	12.1736	12.7151	18.8809	DCL4	dicer-like protein 4 isoform X1	GO:0003723,GO:0004386,GO:0004525,GO:0005524,GO:0005634,GO:0005737,GO:0006353,GO:0009616,GO:0009944,GO:0010050,GO:0010216,GO:0010267,GO:0010492,GO:0010599,GO:0016442,GO:0030422,GO:0046872,GO:0048608,GO:0051214,GO:0051607	RNA binding|helicase activity|ribonuclease III activity|ATP binding|nucleus|cytoplasm|DNA-templated transcription, termination|virus induced gene silencing|polarity specification of adaxial/abaxial axis|vegetative phase change|maintenance of DNA methylation|production of ta-siRNAs involved in RNA interference|maintenance of shoot apical meristem identity|production of lsiRNA involved in RNA inter…
CsaV3_1G028650	8.04658	14.0853	2.00791	0.142554	-2.81042	0.001782	0.006214	Down	0.310086	0.389656	0.444394	0.027047	0.030723	0.125505	ChiC	chitotriosidase-1-like	GO:0000272,GO:0004568,GO:0005576,GO:0005618,GO:0006032,GO:0008061,GO:0008843,GO:0009651,GO:0009737,GO:0009753,GO:0035885	polysaccharide catabolic process|chitinase activity|extracellular region|cell wall|chitin catabolic process|chitin binding|endochitinase activity|response to salt stress|response to abscisic acid|response to jasmonic acid|exochitinase activity	ko00520	Amino sugar and nucleotide sugar metabolism
CsaV3_1G028670	331.278	245.194	417.362	1.70217	0.767378	4.64e-05	0.00023	Up	5.59238	5.27898	7.51106	10.5108	10.8128	13.3311	bem46	alpha/beta hydrolase domain-containing protein 17B-like	GO:0005783,GO:0016021,GO:0016788	endoplasmic reticulum|integral component of membrane|hydrolase activity, acting on ester bonds
CsaV3_1G028760	4.12756	7.58793	0.667186	0.087927	-3.50755	0.012596	0.035192	Down	0	0	0.154968	0	0	0	XLG3	Extra-large guanine nucleotide-binding protein like	GO:0001664,GO:0003924,GO:0005525,GO:0005634,GO:0005834,GO:0007188,GO:0009617,GO:0009723,GO:0031683,GO:0046872,GO:2000280	G protein-coupled receptor binding|GTPase activity|GTP binding|nucleus|heterotrimeric G-protein complex|adenylate cyclase-modulating G protein-coupled receptor signaling pathway|response to bacterium|response to ethylene|G-protein beta/gamma-subunit complex binding|metal ion binding|regulation of root development
CsaV3_1G028820	5569.27	6837.53	4301.01	0.629029	-0.6688	1.59e-09	1.55e-08	Down	146.262	156.337	133.081	86.1045	91.3804	86.0347	CIPK6	Non-specific serine/threonine protein kinase	GO:0004674,GO:0005524,GO:0005783,GO:0007165,GO:0007275,GO:0009414,GO:0009651,GO:0010540,GO:0042538	protein serine/threonine kinase activity|ATP binding|endoplasmic reticulum|signal transduction|multicellular organism development|response to water deprivation|response to salt stress|basipetal auxin transport|hyperosmotic salinity response
CsaV3_1G028840	72.4418	92.7949	52.0887	0.561331	-0.83308	0.002584	0.008683	Down	1.39628	1.26579	1.4006	0.756531	0.771172	0.596127	RTNLB21	Reticulon-like protein	GO:0005789,GO:0016021	endoplasmic reticulum membrane|integral component of membrane
CsaV3_1G028900	4726.65	5772.09	3681.21	0.63776	-0.64891	5.98e-09	5.42e-08	Down	148.93	158.96	133.583	98.1043	96.047	84.0225		Fatty-acid desaturase	GO:0006636,GO:0016491,GO:0031969	unsaturated fatty acid biosynthetic process|oxidoreductase activity|chloroplast membrane	ko02020	Two-component system
CsaV3_1G028940	745.358	498.743	991.973	1.98895	0.992004	9.73e-14	1.56e-12	Up	11.7573	11.8924	8.91597	19.5554	21.7669	21.1474	At2g24240	Btb/poz domain-containing protein	GO:0016567,GO:0051260	protein ubiquitination|protein homooligomerization
CsaV3_1G028980	3337.01	2497.72	4176.3	1.67204	0.741609	6.32e-11	7.35e-10	Up	51.8519	46.1212	57.5224	91.6799	88.2233	84.2478	TMN8	Transmembrane 9 superfamily member	GO:0000139,GO:0005768,GO:0005774,GO:0005794,GO:0005802,GO:0009505,GO:0010008,GO:0016020,GO:0016021,GO:0072657	Golgi membrane|endosome|vacuolar membrane|Golgi apparatus|trans-Golgi network|plant-type cell wall|endosome membrane|membrane|integral component of membrane|protein localization to membrane
CsaV3_1G029000	261.471	348.303	174.638	0.501398	-0.99597	6.83e-09	6.13e-08	Down	8.01587	7.773	6.9715	4.15019	3.81017	3.43235	APO2	APO protein 2, chloroplastic	GO:0003723,GO:0009507	RNA binding|chloroplast
CsaV3_1G029010	67.4526	103.999	30.9063	0.29718	-1.75059	3.49e-09	3.25e-08	Down	3.31589	3.62551	3.59105	1.51017	0.579815	1.06974	SCPL24	Carboxypeptidase	GO:0004185,GO:0005615,GO:0006508,GO:0009742,GO:0051603	serine-type carboxypeptidase activity|extracellular space|proteolysis|brassinosteroid mediated signaling pathway|proteolysis involved in cellular protein catabolic process
CsaV3_1G029030	1704.16	1180.71	2227.61	1.88667	0.915843	1.95e-14	3.38e-13	Up	25.8946	26.0797	30.0403	53.0662	53.2658	47.1195		Ribosomal RNA small subunit methyltransferase G
CsaV3_1G029100	165.07	115.566	214.574	1.85671	0.892752	4.24e-05	0.000211	Up	5.57415	9.9382	8.94771	9.77456	18.4579	15.8539		Unknown protein
CsaV3_1G029110	507.76	294.24	721.28	2.45133	1.29357	6.36e-19	1.71e-17	Up	63.8404	75.0714	116.094	169.583	182.918	194.421		Unknown protein
CsaV3_1G029160	114.466	155.831	73.1015	0.469108	-1.09201	2.08e-06	1.29e-05	Down	0	15.0376	0	0	0	0		Unknown protein
CsaV3_1G029170	1056.14	1361.21	751.067	0.551763	-0.85788	9.81e-12	1.27e-10	Down	22.8583	22.955	25.2143	13.9836	13.453	10.9381	At4g30825	Pentatricopeptide repeat-containing protein
CsaV3_1G029200	3622.78	4446.9	2798.66	0.629351	-0.66806	3.34e-09	3.12e-08	Down	193.908	198.465	183.322	131.347	117.647	116.25	RPL35	50S ribosomal protein L35	GO:0003735,GO:0005840,GO:0006412,GO:0009507	structural constituent of ribosome|ribosome|translation|chloroplast	ko03010	Ribosome
CsaV3_1G029220	2478.56	4367.19	589.939	0.135084	-2.88807	1.71e-46	3.75e-44	Down	35.9653	42.5521	35.9634	5.82312	5.78023	4.79667	TSS	Tetratricopeptide repeat (TPR)-like superfamily protein	GO:0007049,GO:0007275,GO:0009737	cell cycle|multicellular organism development|response to abscisic acid
CsaV3_1G029230	20.0919	32.2022	7.98161	0.247859	-2.01241	0.000148	0.000666	Down	14.7776	10.1829	20.6933	1.61875	2.93122	2.16224	HHP2	heptahelical transmembrane protein 2	GO:0009725,GO:0009744,GO:0016021,GO:0038023	response to hormone|response to sucrose|integral component of membrane|signaling receptor activity	ko04152	AMPK signaling pathway
CsaV3_1G029240	9.23861	14.1605	4.31672	0.304842	-1.71386	0.028497	0.070889	Down	0.198551	0.253529	0.188649	0.282364	0.07837	0.038354	At1g16060	AP2-like ethylene-responsive transcription factor family	GO:0000981,GO:0003677,GO:0003700,GO:0005634,GO:0009414,GO:0009651,GO:0009737,GO:0009873,GO:0010187,GO:0040008,GO:0045723,GO:1901959	DNA-binding transcription factor activity, RNA polymerase II-specific|DNA binding|DNA-binding transcription factor activity|nucleus|response to water deprivation|response to salt stress|response to abscisic acid|ethylene-activated signaling pathway|negative regulation of seed germination|regulation of growth|positive regulation of fatty acid biosynthetic process|positive regulation of cutin biosy…
CsaV3_1G029270	134.849	201.505	68.1921	0.338414	-1.56314	1.35e-12	1.91e-11	Down	3.17824	2.27469	2.44183	0.767902	0.896262	1.00176	At4g30520	Serine/threonine protein kinase
CsaV3_1G029290	188.346	255.104	121.588	0.476621	-1.06909	2.34e-08	1.95e-07	Down	6.63003	7.56871	5.57847	2.72186	2.52882	3.59699	CCR1	Cinnamoyl-CoA reductase-like	GO:0005829,GO:0007623,GO:0009409,GO:0009809,GO:0016491,GO:0016616,GO:0016621,GO:0050662	cytosol|circadian rhythm|response to cold|lignin biosynthetic process|oxidoreductase activity|oxidoreductase activity, acting on the CH-OH group of donors, NAD or NADP as acceptor|cinnamoyl-CoA reductase activity|coenzyme binding
CsaV3_1G029340	8.77163	13.2109	4.33234	0.327936	-1.60851	0.044771	0.103339	Down	0.556818	0.246056	0.455054	0.154283	0.063297	0.191429		Unknown protein
CsaV3_1G029390	24663.9	19715.9	29612	1.50194	0.586824	5.41e-08	4.28e-07	Up	394.437	425.145	402.41	640.111	625.797	650.798	TET8	tetraspanin-8-like	GO:0005794,GO:0005886,GO:0009506,GO:0016020,GO:0016021,GO:0050829	Golgi apparatus|plasma membrane|plasmodesma|membrane|integral component of membrane|defense response to Gram-negative bacterium
CsaV3_1G029420	3940.74	3127.16	4754.32	1.52033	0.604388	7.68e-08	5.94e-07	Up	53.7218	60.2719	56.3081	89.269	83.2761	84.9593	CER3	protein ECERIFERUM 3	GO:0000170,GO:0005506,GO:0005789,GO:0005886,GO:0006723,GO:0010025,GO:0016020,GO:0016021,GO:0030148,GO:0042335,GO:0043447,GO:0048235	sphingosine hydroxylase activity|iron ion binding|endoplasmic reticulum membrane|plasma membrane|cuticle hydrocarbon biosynthetic process|wax biosynthetic process|membrane|integral component of membrane|sphingolipid biosynthetic process|cuticle development|alkane biosynthetic process|pollen sperm cell differentiation
CsaV3_1G029460	7.24093	11.4655	3.01637	0.263082	-1.92642	0.031	0.076225	Down	0.310157	0.740197	0.369495	0.083073	0.174259	0.134873	IBL1	Transcription factor like	GO:0003677,GO:0003700,GO:0005634,GO:0009740,GO:0009742,GO:0040008,GO:0046983	DNA binding|DNA-binding transcription factor activity|nucleus|gibberellic acid mediated signaling pathway|brassinosteroid mediated signaling pathway|regulation of growth|protein dimerization activity
CsaV3_1G029480	379.372	280.728	478.017	1.70278	0.76789	0.000198	0.000865	Up	2.73513	2.59996	4.37079	5.60965	4.86581	6.51114	XBOS32	E3 ubiquitin-protein ligase XBAT32	GO:0016567,GO:0016740,GO:0046872	protein ubiquitination|transferase activity|metal ion binding
CsaV3_1G029490	7.65773	3.3335	11.9819	3.5944	1.84575	0.031057	0.076331	Up	0.146684	0.068485	0.022846	0.411069	0.209851	0.213835	ATL13	RING-H2 finger protein ATL13	GO:0016021,GO:0016567,GO:0016740,GO:0031625,GO:0046872,GO:0080167	integral component of membrane|protein ubiquitination|transferase activity|ubiquitin protein ligase binding|metal ion binding|response to karrikin
CsaV3_1G029550	308.202	372.518	243.886	0.654697	-0.6111	0.00017	0.000754	Down	7.57719	6.6763	6.45675	4.57683	4.69901	4.97554	DGK7	Diacylglycerol kinase	GO:0003951,GO:0004143,GO:0005524,GO:0005886,GO:0006952,GO:0007205,GO:0048364,GO:0048366	NAD+ kinase activity|diacylglycerol kinase activity|ATP binding|plasma membrane|defense response|protein kinase C-activating G protein-coupled receptor signaling pathway|root development|leaf development	ko00564,ko04072,ko04070,ko00561	Glycerophospholipid metabolism|Phospholipase D signaling pathway|Phosphatidylinositol signaling system|Glycerolipid metabolism
CsaV3_1G029560	4.92583	8.84611	1.00554	0.113671	-3.13707	0.00993	0.028575	Down	0.059017	0.33134	0.335952	0	0	0.121688	GLR2.5	Glutamate receptor	GO:0004930,GO:0004970,GO:0005262,GO:0005622,GO:0005886,GO:0006816,GO:0008066,GO:0016021,GO:0019722,GO:0071230	G protein-coupled receptor activity|ionotropic glutamate receptor activity|calcium channel activity|intracellular|plasma membrane|calcium ion transport|glutamate receptor activity|integral component of membrane|calcium-mediated signaling|cellular response to amino acid stimulus
CsaV3_1G029650	1488.49	1005.8	1971.18	1.95981	0.970711	4.72e-07	3.24e-06	Up	11.7831	11.6415	14.597	23.6301	29.7261	22.2409	AKT1	Potassium channel like	GO:0005242,GO:0005886,GO:0006813,GO:0009414,GO:0009651,GO:0010107,GO:0016021,GO:0034765,GO:0042802,GO:0048767,GO:0090333	inward rectifier potassium channel activity|plasma membrane|potassium ion transport|response to water deprivation|response to salt stress|potassium ion import|integral component of membrane|regulation of ion transmembrane transport|identical protein binding|root hair elongation|regulation of stomatal closure
CsaV3_1G029710	11.6836	18.6782	4.6891	0.251047	-1.99397	0.004072	0.013	Down	0.207804	0.557388	0.320256	0.072859	0	0.103221	CYP734A1	Cytochrome P450	GO:0004497,GO:0005506,GO:0008395,GO:0009741,GO:0010268,GO:0016021,GO:0016131,GO:0016705,GO:0020037,GO:0040008	monooxygenase activity|iron ion binding|steroid hydroxylase activity|response to brassinosteroid|brassinosteroid homeostasis|integral component of membrane|brassinosteroid metabolic process|oxidoreductase activity, acting on paired donors, with incorporation or reduction of molecular oxygen|heme binding|regulation of growth	ko00905	Brassinosteroid biosynthesis
CsaV3_1G029750	348.576	194.237	502.915	2.58918	1.3725	8.69e-18	2.12e-16	Up	3.50537	2.84095	3.4688	8.38519	7.67494	9.01169	At5g20050	Receptor protein kinase
CsaV3_1G029880	184.976	100.511	269.44	2.68069	1.4226	3.06e-13	4.66e-12	Up	1.59729	1.73608	1.66109	4.86132	4.1119	5.02127		transmembrane protein 128-like
CsaV3_1G030010	690.447	1033.26	347.634	0.336444	-1.57156	1.21e-12	1.72e-11	Down	16.7592	16.7308	12.338	5.94292	4.37396	4.97077	NPF6.2	protein NRT1/ PTR FAMILY 6.2-like	GO:0009611,GO:0009753,GO:0015333,GO:0016021,GO:0035673,GO:0042128,GO:1904680	response to wounding|response to jasmonic acid|peptide:proton symporter activity|integral component of membrane|oligopeptide transmembrane transporter activity|nitrate assimilation|peptide transmembrane transporter activity
CsaV3_1G030090	1389	1797.55	980.453	0.54544	-0.87451	7.79e-13	1.13e-11	Down	59.4442	61.3312	59.3225	36.402	28.9081	32.783	HO1	Heme oxygenase 1	GO:0004392,GO:0006788,GO:0009507,GO:0009813,GO:0010019,GO:0010024,GO:0010075,GO:0010119,GO:0015979,GO:0016117,GO:0020037,GO:0046872,GO:0071494	heme oxygenase (decyclizing) activity|heme oxidation|chloroplast|flavonoid biosynthetic process|chloroplast-nucleus signaling pathway|phytochromobilin biosynthetic process|regulation of meristem growth|regulation of stomatal movement|photosynthesis|carotenoid biosynthetic process|heme binding|metal ion binding|cellular response to UV-C	ko00860	Porphyrin and chlorophyll metabolism
CsaV3_1G030190	1421.99	1044.09	1799.89	1.72389	0.785669	7.18e-05	0.000343	Up	44.0872	35.4988	31.7453	72.3162	67.0951	53.7885	SPX2	SPX domain-containing protein	GO:0005634,GO:0016036	nucleus|cellular response to phosphate starvation
CsaV3_1G030210	1053.48	794.662	1312.29	1.65138	0.723673	8.61e-09	7.61e-08	Up	25.4554	27.3131	25.3039	44.4609	40.0837	47.7178		Cytochrome P450 family protein
CsaV3_1G030230	244.337	313.569	175.104	0.558423	-0.84057	1.45e-06	9.24e-06	Down	11.382	10.8634	12.2813	6.91185	6.12478	7.16764		DUF4050 family protein
CsaV3_1G030240	6.33744	1.95635	10.7185	5.47884	2.45387	0.014512	0.039821	Up	0	0	0	2.33144	0	0	FLA10	Fasciclin-like arabinogalactan protein	GO:0005886,GO:0031225,GO:0046658	plasma membrane|anchored component of membrane|anchored component of plasma membrane
CsaV3_1G030350	383.14	550.898	215.382	0.390966	-1.35489	3.68e-18	9.24e-17	Down	17.9125	20.406	19.2845	8.08609	7.25351	7.36101	MBD11	methyl-CpG-binding domain-containing protein 11-like	GO:0005634,GO:0008327	nucleus|methyl-CpG binding
CsaV3_1G030390	16.068	0.645845	31.4902	48.7582	5.60757	0.006077	0.018581	Up	0	0	0	0.979356	1.61775	5.40768	BCB	Blue copper protein	GO:0002239,GO:0005773,GO:0005886,GO:0006979,GO:0009055,GO:0009646,GO:0015690,GO:0031225,GO:0046658,GO:0046872,GO:0070417,GO:1901141	response to oomycetes|vacuole|plasma membrane|response to oxidative stress|electron transfer activity|response to absence of light|aluminum cation transport|anchored component of membrane|anchored component of plasma membrane|metal ion binding|cellular response to cold|regulation of lignin biosynthetic process
CsaV3_1G030420	143.125	112.474	173.776	1.54503	0.627638	0.011487	0.032455	Up	3.50519	1.7534	2.31324	3.64002	3.80578	4.26869		beta-1,4-mannosyl-glycoprotein 4-beta-N-acetylglucosaminyltransferase			ko00510	N-Glycan biosynthesis
CsaV3_1G030450	9.31814	4.59043	14.0458	3.05981	1.61344	0.036988	0.08816	Up	0.182019	0.057273	0.172246	0.341658	0.407122	0.989096	BHLH74	Transcription factor bHLH74 like	GO:0003700,GO:0005634,GO:0006355,GO:0009637,GO:0040008,GO:0043565,GO:0046983	DNA-binding transcription factor activity|nucleus|regulation of transcription, DNA-templated|response to blue light|regulation of growth|sequence-specific DNA binding|protein dimerization activity
CsaV3_1G030490	35.912	53.7103	18.1137	0.337248	-1.56812	5.52e-05	0.000269	Down	7.27705	11.421	14.3184	0	0	0		Transmembrane protein, putative
CsaV3_1G030510	54.3744	81.9985	26.7503	0.326229	-1.61604	5.42e-07	3.68e-06	Down	4.1728	3.2376	3.3796	1.2343	1.1212	0.629574		Transmembrane protein, putative
CsaV3_1G030730	29.6279	41.2441	18.0116	0.436708	-1.19526	0.004717	0.014849	Down	0.715693	0.456253	0.600582	0.29088	0.232898	0.250016	LRX4	leucine-rich repeat extensin-like protein 4	GO:0005199,GO:0005576,GO:0005618,GO:0009505,GO:0009506,GO:0071555	structural constituent of cell wall|extracellular region|cell wall|plant-type cell wall|plasmodesma|cell wall organization
CsaV3_1G030840	2092.77	2764.88	1420.66	0.513824	-0.96065	2.67e-16	5.57e-15	Down	45.3485	49.1465	46.5783	27.3548	28.1942	20.2834	HCF101	Iron-sulfur cluster carrier protein	GO:0005524,GO:0009570,GO:0016226,GO:0046872,GO:0051539	ATP binding|chloroplast stroma|iron-sulfur cluster assembly|metal ion binding|4 iron, 4 sulfur cluster binding
CsaV3_1G030920	3535.99	2333.48	4738.5	2.03066	1.02195	5.33e-15	9.83e-14	Up	37.0667	34.0705	40.9639	69.6361	74.9694	88.7501	FATB	Acyl-[acyl-carrier-protein] hydrolase	GO:0000036,GO:0006633,GO:0009507,GO:0009536,GO:0016297	acyl carrier activity|fatty acid biosynthetic process|chloroplast|plastid|acyl-[acyl-carrier-protein] hydrolase activity	ko00061,ko01212	Fatty acid biosynthesis|Fatty acid metabolism
CsaV3_1G031040	143.218	176.101	110.336	0.626548	-0.6745	0.010017	0.028787	Down	2.41359	2.93483	2.76372	1.82626	2.28866	1.04867	EFM	Myb-like transcription factor family protein	GO:0003677,GO:0003700,GO:0005634,GO:0006355,GO:0009266,GO:0009740,GO:0009908,GO:0010452,GO:0048579,GO:1903507	DNA binding|DNA-binding transcription factor activity|nucleus|regulation of transcription, DNA-templated|response to temperature stimulus|gibberellic acid mediated signaling pathway|flower development|histone H3-K36 methylation|negative regulation of long-day photoperiodism, flowering|negative regulation of nucleic acid-templated transcription
CsaV3_1G031060	155.98	234.481	77.4796	0.33043	-1.59758	2.17e-14	3.74e-13	Down	3.80645	3.33699	3.64577	1.24745	1.35413	1.01067	GAI1	DELLA protein			ko04075	Plant hormone signal transduction
CsaV3_1G031090	1994.93	2527.86	1462	0.578354	-0.78997	1.78e-11	2.22e-10	Down	52.6811	53.6341	48.3903	31.5355	29.9938	30.3123	At3g10130	Heme-binding-like protein	GO:0009507,GO:0009535,GO:0010287,GO:0020037	chloroplast|chloroplast thylakoid membrane|plastoglobule|heme binding
CsaV3_1G031100	14.0569	22.0656	6.04809	0.274095	-1.86725	0.002908	0.009637	Down	0	0	0	0	0	0		Armadillo repeat-containing protein 7
CsaV3_1G031110	22.1999	5.59234	38.8074	6.93939	2.79481	0.000136	0.000617	Up	0.073622	0.162851	0.06846	0.640813	0.521601	1.12505		SOUL heme-binding protein
CsaV3_1G031130	5292.01	3397.19	7186.82	2.11552	1.08101	7.17e-09	6.4e-08	Up	47.6334	40.3824	65.9437	114.667	114.46	97.9485	KCS11	3-ketoacyl-CoA synthase	GO:0006633,GO:0009409,GO:0009416,GO:0016021,GO:0102336,GO:0102337,GO:0102338,GO:0102756	fatty acid biosynthetic process|response to cold|response to light stimulus|integral component of membrane|3-oxo-arachidoyl-CoA synthase activity|3-oxo-cerotoyl-CoA synthase activity|3-oxo-lignoceronyl-CoA synthase activity|very-long-chain 3-ketoacyl-CoA synthase activity	ko00062	Fatty acid elongation
CsaV3_1G031180	217.631	146.082	289.18	1.97958	0.985193	5.34e-05	0.000261	Up	2.41995	1.87502	2.09446	3.24965	4.56743	4.68702	GLR2.8	Glutamate receptor	GO:0004970,GO:0005262,GO:0005622,GO:0005886,GO:0006816,GO:0008066,GO:0016021,GO:0019722,GO:0071230	ionotropic glutamate receptor activity|calcium channel activity|intracellular|plasma membrane|calcium ion transport|glutamate receptor activity|integral component of membrane|calcium-mediated signaling|cellular response to amino acid stimulus
CsaV3_1G031200	32.1496	43.904	20.3952	0.464541	-1.10612	0.006287	0.019154	Down	1.20744	0.93783	0.803729	0.354083	0.362079	0.667053	GDU3	protein GLUTAMINE DUMPER 3	GO:0006865,GO:0009615,GO:0016021,GO:0019048,GO:0032940,GO:0080143	amino acid transport|response to virus|integral component of membrane|modulation by virus of host morphology or physiology|secretion by cell|regulation of amino acid export
CsaV3_1G031230	8405.94	11342.7	5469.19	0.482177	-1.05236	1.38e-21	4.61e-20	Down	209.317	233.996	202.192	100.031	97.8312	104.962	COL5	zinc finger protein CONSTANS-LIKE 5-like	GO:0003700,GO:0005634,GO:0006355,GO:0008270,GO:0009909	DNA-binding transcription factor activity|nucleus|regulation of transcription, DNA-templated|zinc ion binding|regulation of flower development
CsaV3_1G031250	1056.31	1377.53	735.083	0.533623	-0.90611	0.020141	0.052766	Down	14.2781	13.0761	23.1556	9.82401	7.00181	10.049	Os07g0190000	1-deoxy-D-xylulose-5-phosphate synthase	GO:0008661,GO:0009228,GO:0009507,GO:0016114,GO:0046872,GO:0052865	1-deoxy-D-xylulose-5-phosphate synthase activity|thiamine biosynthetic process|chloroplast|terpenoid biosynthetic process|metal ion binding|1-deoxy-D-xylulose 5-phosphate biosynthetic process	ko00730,ko00900	Thiamine metabolism|Terpenoid backbone biosynthesis
CsaV3_1G031270	15.4582	26.5686	4.34783	0.163645	-2.61136	3.33e-05	0.000169	Down	0.645802	1.23517	0.566473	0.070288	0.111544	0.254225	PR-1	pathogenesis-related protein PR-1	GO:0005576,GO:0006952,GO:0009607	extracellular region|defense response|response to biotic stimulus
CsaV3_1G031280	77.9841	107.892	48.0759	0.445592	-1.16621	1.58e-05	8.55e-05	Down	5.67468	5.46254	5.94148	2.84764	2.89384	1.8501	PR-1	pathogenesis-related protein PR-1	GO:0005576,GO:0006952,GO:0009607	extracellular region|defense response|response to biotic stimulus
CsaV3_1G031370	104.535	81.3016	127.768	1.57153	0.652173	0.005844	0.017944	Up	3.92527	3.28758	2.42236	3.64812	5.88043	4.76345	PP2B10	F-box protein PP2-B10-like	GO:0016567,GO:0030246	protein ubiquitination|carbohydrate binding
CsaV3_1G031470	738.34	1138.57	338.111	0.296962	-1.75165	2.38e-37	2.81e-35	Down	43.6695	44.0174	48.0674	14.0586	15.8167	11.0577	XTH23	Xyloglucan endotransglucosylase/hydrolase	GO:0004553,GO:0005618,GO:0005794,GO:0010411,GO:0016762,GO:0042546,GO:0048046,GO:0071555	hydrolase activity, hydrolyzing O-glycosyl compounds|cell wall|Golgi apparatus|xyloglucan metabolic process|xyloglucan:xyloglucosyl transferase activity|cell wall biogenesis|apoplast|cell wall organization
CsaV3_1G031480	12.3282	19.6355	5.02097	0.255709	-1.96743	0.003483	0.011341	Down	0.422618	0.75351	0.698356	0.182307	0.271615	0.094818	NAS4	nicotianamine synthase-like	GO:0009555,GO:0009860,GO:0010233,GO:0030410,GO:0030418	pollen development|pollen tube growth|phloem transport|nicotianamine synthase activity|nicotianamine biosynthetic process
CsaV3_1G031530	202.653	123.81	281.495	2.2736	1.18498	0.020238	0.052989	Up	4.69493	6.28532	8.3741	7.99666	15.9647	20.3896		DUF761 domain-containing protein
CsaV3_1G031560	18.2012	27.0121	9.39024	0.347631	-1.52437	0.004835	0.015171	Down	0.558215	0.553795	0.454899	0.131307	0.307633	0.100573	At4g25835	Aaa-atpase	GO:0005524,GO:0016887	ATP binding|ATPase activity
CsaV3_1G031670	1472.35	895.033	2049.66	2.29004	1.19537	0.000289	0.001217	Up	6.40999	6.31826	6.64617	12.2163	11.7242	18.7414	VIL2	VIN3-like protein 2	GO:0003677,GO:0005677,GO:0009409,GO:0009506,GO:0009908,GO:0031519,GO:0032922,GO:0035064,GO:0042802,GO:0046872,GO:0048587,GO:1900111	DNA binding|chromatin silencing complex|response to cold|plasmodesma|flower development|PcG protein complex|circadian regulation of gene expression|methylated histone binding|identical protein binding|metal ion binding|regulation of short-day photoperiodism, flowering|positive regulation of histone H3-K9 dimethylation
CsaV3_1G031700	129.847	214.933	44.7618	0.208259	-2.26355	2.43e-22	8.76e-21	Down	6.06526	5.66109	4.69096	1.20089	1.24695	0.990447	At5g57670	Protein kinase family protein
CsaV3_1G031740	86.6592	52.988	120.33	2.2709	1.18326	5.44e-06	3.19e-05	Up	0.618019	1.42875	1.20187	2.31238	2.22372	2.27895		A-kinase anchor protein 9, putative isoform 1
CsaV3_1G031760	4632.92	1805.43	7460.41	4.13221	2.04691	1.5e-22	5.53e-21	Up	18.1471	13.829	17.467	61.1803	62.9909	79.3638	VLN4	Villin protein	GO:0005829,GO:0005856,GO:0007015,GO:0009737,GO:0030042,GO:0048767,GO:0051014,GO:0051015,GO:0051017,GO:0051693,GO:0099636	cytosol|cytoskeleton|actin filament organization|response to abscisic acid|actin filament depolymerization|root hair elongation|actin filament severing|actin filament binding|actin filament bundle assembly|actin filament capping|cytoplasmic streaming
CsaV3_1G031800	230.607	340.772	120.442	0.353437	-1.50047	1.47e-16	3.14e-15	Down	3.42218	3.38318	2.96289	0.995006	1.35044	1.20051	HMA4	Heavy metal ATPase 4	GO:0005385,GO:0005524,GO:0005886,GO:0006829,GO:0008551,GO:0009506,GO:0010038,GO:0010043,GO:0015086,GO:0015691,GO:0016021,GO:0016463,GO:0030001,GO:0032025,GO:0046686,GO:0046872,GO:0055069	zinc ion transmembrane transporter activity|ATP binding|plasma membrane|zinc ion transport|cadmium-exporting ATPase activity|plasmodesma|response to metal ion|response to zinc ion|cadmium ion transmembrane transporter activity|cadmium ion transport|integral component of membrane|zinc-exporting ATPase activity|metal ion transport|response to cobalt ion|response to cadmium ion|metal ion binding|zin…
CsaV3_1G031810	47.2276	30.205	64.2501	2.12714	1.08891	0.001274	0.004606	Up	1.67856	1.96648	1.37842	2.69497	3.48315	2.97351		Core-2/I-branching beta-1,6-N-acetylglucosaminyltransferase family protein
CsaV3_1G031820	1123.37	804.63	1442.11	1.79227	0.841787	1.27e-05	7e-05	Up	6.83308	5.75391	7.04174	11.3812	13.1922	9.87469	ORP4C	oxysterol-binding protein-related protein 4C-like	GO:0005829,GO:0008289,GO:0015248,GO:0016020,GO:0032934,GO:0043231	cytosol|lipid binding|sterol transporter activity|membrane|sterol binding|intracellular membrane-bounded organelle
CsaV3_1G031900	154.616	207.67	101.562	0.489055	-1.03193	4.79e-07	3.29e-06	Down	16.5577	17.9992	18.046	7.37604	9.958	10.0431		macrophage migration inhibitory factor homolog			ko00350,ko00360	Tyrosine metabolism|Phenylalanine metabolism
CsaV3_1G031920	1311.54	764.273	1858.82	2.43214	1.28222	6.87e-09	6.16e-08	Up	4.77934	4.40627	5.97596	10.7849	9.16629	12.1564	BHLH35	transcription factor bHLH35	GO:0003677,GO:0005634,GO:0046983	DNA binding|nucleus|protein dimerization activity
CsaV3_1G031950	6.84687	2.3169	11.3768	4.91038	2.29583	0.015015	0.04098	Up	0.033787	0.031598	0.010601	0.084497	0.095354	0.128469	SMXL4	protein SMAX1-LIKE 4-like	GO:0005634,GO:0009507,GO:0010233,GO:0016787,GO:0019538,GO:0033500	nucleus|chloroplast|phloem transport|hydrolase activity|protein metabolic process|carbohydrate homeostasis
CsaV3_1G031960	87.7628	57.82	117.706	2.03573	1.02554	6.4e-05	0.000308	Up	1.29912	0.883062	1.42765	1.82567	2.14196	2.64002		Unknown protein
CsaV3_1G031980	249.629	167.358	331.899	1.98316	0.987804	1.38e-08	1.19e-07	Up	12.023	12.3453	13.4763	26.2011	22.8808	26.4286		transmembrane protein 230-like
CsaV3_1G032150	98.7946	140.166	57.4231	0.409679	-1.28743	1.66e-07	1.22e-06	Down	8.0808	9.26064	7.8785	3.94496	3.76263	2.4841	PLA2-ALPHA	Phospholipase A2 family protein	GO:0004623,GO:0005509,GO:0005576,GO:0005634,GO:0005773,GO:0005794,GO:0006644,GO:0008289,GO:0016042,GO:0031410,GO:0050482,GO:0102567,GO:0102568	phospholipase A2 activity|calcium ion binding|extracellular region|nucleus|vacuole|Golgi apparatus|phospholipid metabolic process|lipid binding|lipid catabolic process|cytoplasmic vesicle|arachidonic acid secretion|phospholipase A2 activity (consuming 1,2-dipalmitoylphosphatidylcholine)|phospholipase A2 activity consuming 1,2-dioleoylphosphatidylethanolamine)	ko00564,ko00592,ko00591,ko00565,ko00590,ko04014	Glycerophospholipid metabolism|alpha-Linolenic acid metabolism|Linoleic acid metabolism|Ether lipid metabolism|Arachidonic acid metabolism|Ras signaling pathway
CsaV3_1G032220	1125.91	578.387	1673.44	2.8933	1.53271	1.9e-33	1.69e-31	Up	6.80663	6.20483	5.77965	18.3356	17.3568	20.4707	FHY3	DBH-like monooxygenase
CsaV3_1G032300	60.592	76.7108	44.4732	0.579752	-0.78649	0.024841	0.063076	Down	1.79043	1.2018	1.13876	0.786233	1.04227	0.962113		Alpha/beta hydrolase family protein
CsaV3_1G032320	33.0092	9.17477	56.8436	6.19564	2.63125	1.46e-09	1.43e-08	Up	0.203932	0.422856	0.229961	1.77396	1.69943	2.49025	EIX2	LRR receptor-like serine/threonine-protein kinase FLS2
CsaV3_1G032340	1354.99	481.393	2228.59	4.62946	2.21084	2.55e-67	2.24e-64	Up	9.60303	6.09441	5.82952	32.9971	31.1152	36.011	NCED2	9-cis-epoxycarotenoid dioxygenase, putative	GO:0009507,GO:0009570,GO:0010436,GO:0016121,GO:0045549,GO:0046872	chloroplast|chloroplast stroma|carotenoid dioxygenase activity|carotene catabolic process|9-cis-epoxycarotenoid dioxygenase activity|metal ion binding	ko00906	Carotenoid biosynthesis
CsaV3_1G032390	12.687	3.3249	22.049	6.63148	2.72933	9.81e-05	0.000457	Up	0.457141	0	0.294566	1.29684	1.51446	1.62443		Cotton fiber protein
CsaV3_1G032430	704.663	472.981	936.344	1.97967	0.985258	2.34e-08	1.95e-07	Up	12.778	12.4989	10.9984	25.5999	25.517	19.7641	GA2OX1	gibberellin 2-beta-dioxygenase-like	GO:0009686,GO:0045543,GO:0046872	gibberellin biosynthetic process|gibberellin 2-beta-dioxygenase activity|metal ion binding	ko00904	Diterpenoid biosynthesis
CsaV3_1G032500	284.854	459.98	109.728	0.238549	-2.06764	3.14e-32	2.57e-30	Down	14.8936	17.5923	16.2468	3.36938	5.08369	3.09954	PUP10	Purine permease	GO:0005345,GO:0006863,GO:0009624,GO:0016020,GO:0016021	purine nucleobase transmembrane transporter activity|purine nucleobase transport|response to nematode|membrane|integral component of membrane
CsaV3_1G032520	74.138	58.3338	89.9423	1.54186	0.624669	0.023451	0.06008	Up	0.483091	0.738256	0.901788	0.730307	1.12744	0.890354		Aldolase-type TIM barrel
CsaV3_1G032660	821.078	494.649	1147.51	2.31984	1.21402	4.06e-16	8.31e-15	Up	6.69964	5.51924	7.01836	18.1197	17.6328	20.7417	TRANS11	phospho-N-acetylmuramoyl-pentapeptide- transferase homolog	GO:0005887,GO:0008963,GO:0016780,GO:0044038,GO:0071555	integral component of plasma membrane|phospho-N-acetylmuramoyl-pentapeptide-transferase activity|phosphotransferase activity, for other substituted phosphate groups|cell wall macromolecule biosynthetic process|cell wall organization	ko00550	Peptidoglycan biosynthesis
CsaV3_1G032720	1274.18	1635.08	913.286	0.558558	-0.84022	8.05e-12	1.05e-10	Down	24.752	26.4887	27.1185	15.4543	15.2421	14.2419	CTPA1	Carboxyl-terminal-processing protease, putative	GO:0004175,GO:0008236,GO:0009543,GO:0031977	endopeptidase activity|serine-type peptidase activity|chloroplast thylakoid lumen|thylakoid lumen
CsaV3_1G032760	19.9914	27.2655	12.7172	0.466419	-1.1003	0.030201	0.074592	Down	1.39612	0	0	0	0	0		Unknown protein
CsaV3_1G032770	199.219	253.647	144.79	0.57083	-0.80887	1.31e-05	7.21e-05	Down	2.24551	2.66286	2.45367	1.20721	1.47396	1.14957	PHYE	Phytochrome	GO:0000155,GO:0005622,GO:0006355,GO:0009584,GO:0009585,GO:0009881,GO:0017006,GO:0018298,GO:0042803	phosphorelay sensor kinase activity|intracellular|regulation of transcription, DNA-templated|detection of visible light|red, far-red light phototransduction|photoreceptor activity|protein-tetrapyrrole linkage|protein-chromophore linkage|protein homodimerization activity
CsaV3_1G032780	465.843	621.882	309.805	0.498174	-1.00528	8.64e-12	1.12e-10	Down	12.2186	12.5078	10.8557	6.34667	5.12929	6.17114		Ribosome maturation factor rimm
CsaV3_1G032800	76.0082	102.95	49.0665	0.476606	-1.06913	0.000297	0.001247	Down	4.53157	2.3724	3.25597	2.10115	1.64516	1.76446	PM19L	AWPM-19-like family protein	GO:0016021	integral component of membrane
CsaV3_1G032810	547.274	371.782	722.767	1.94406	0.959072	1.11e-11	1.43e-10	Up	10.0426	8.90457	7.95347	19.427	18.6616	15.6024		Unknown protein
CsaV3_1G032860	69.5048	107.524	31.4856	0.292824	-1.77189	1.14e-09	1.13e-08	Down	4.31078	4.86074	4.43859	0.98438	1.81859	1.31496		Senescence regulator
CsaV3_1G032880	281.524	353.828	209.221	0.591306	-0.75802	5.7e-06	3.33e-05	Down	6.86637	6.88119	7.42759	4.92587	4.33971	3.3216	CXE18	Alpha/beta hydrolase-3	GO:0009860,GO:0052689	pollen tube growth|carboxylic ester hydrolase activity
CsaV3_1G032890	3465.74	4805.21	2126.28	0.442494	-1.17627	1.09e-09	1.08e-08	Down	52.9039	47.8676	49.7282	20.2698	29.2212	14.4669	TPS1	Alpha,alpha-trehalose-phosphate synthase	GO:0003825,GO:0005576,GO:0005618,GO:0005737,GO:0005773,GO:0005991,GO:0005992,GO:0009793,GO:0009832,GO:0010182,GO:0051301,GO:0070413	alpha,alpha-trehalose-phosphate synthase (UDP-forming) activity|extracellular region|cell wall|cytoplasm|vacuole|trehalose metabolic process|trehalose biosynthetic process|embryo development ending in seed dormancy|plant-type cell wall biogenesis|sugar mediated signaling pathway|cell division|trehalose metabolism in response to stress	ko00500	Starch and sucrose metabolism
CsaV3_1G032930	202.672	157.232	248.111	1.57798	0.658084	0.00036	0.001479	Up	2.18664	1.81705	1.56269	2.92506	3.6843	2.60158		Protein translocase subunit SecA
CsaV3_1G033050	675.491	810.975	540.008	0.665876	-0.58668	1.36e-05	7.45e-05	Down	18.2067	18.0865	16.958	11.1171	11.283	13.5426	HSFA4A	heat stress transcription factor A-4c	GO:0000302,GO:0000978,GO:0003700,GO:0005634,GO:0005737,GO:0006355,GO:0010200,GO:0034605,GO:0042803,GO:0043565,GO:0045893,GO:0061408	response to reactive oxygen species|RNA polymerase II proximal promoter sequence-specific DNA binding|DNA-binding transcription factor activity|nucleus|cytoplasm|regulation of transcription, DNA-templated|response to chitin|cellular response to heat|protein homodimerization activity|sequence-specific DNA binding|positive regulation of transcription, DNA-templated|positive regulation of transcript…
CsaV3_1G033070	49.3197	27.8284	70.8111	2.54456	1.34742	5.54e-05	0.00027	Up	1.46899	2.92856	2.39002	5.17618	6.08234	5.09555		Unknown protein
CsaV3_1G033100	605.659	347.026	864.292	2.49057	1.31648	5.46e-21	1.74e-19	Up	11.2666	10.5317	10.3377	26.7039	25.8714	30.0033	RABA1C	Ras-related protein	GO:0003924,GO:0005525,GO:0005634,GO:0005768,GO:0005773,GO:0005829,GO:0005886,GO:0006886,GO:0032482,GO:0042546	GTPase activity|GTP binding|nucleus|endosome|vacuole|cytosol|plasma membrane|intracellular protein transport|Rab protein signal transduction|cell wall biogenesis	ko04144	Endocytosis
CsaV3_1G033110	22.312	10.4967	34.1273	3.25123	1.70099	0.000803	0.003042	Up	0.209082	0.49678	0.168743	0.522855	0.871982	1.08647	WRKY65	WRKY protein	GO:0003700,GO:0005634,GO:0043565	DNA-binding transcription factor activity|nucleus|sequence-specific DNA binding
CsaV3_1G033120	969.223	747.806	1190.64	1.59218	0.671002	1.4e-07	1.04e-06	Up	23.2595	24.2592	22.8068	33.4659	39.8487	37.4115		DUF1685 family protein
CsaV3_1G033160	75.1633	99.5624	50.7641	0.509872	-0.97179	0.000358	0.001472	Down	2.67665	3.10103	3.25946	1.34513	1.35059	2.11815	RLP51	receptor-like protein 51	GO:0005886,GO:0006952,GO:0009617,GO:0016021,GO:0031347,GO:1900426,GO:1902290	plasma membrane|defense response|response to bacterium|integral component of membrane|regulation of defense response|positive regulation of defense response to bacterium|positive regulation of defense response to oomycetes
CsaV3_1G033180	194.154	237.535	150.773	0.634739	-0.65577	0.000458	0.001843	Down	10.9545	8.22568	9.08124	6.18955	6.98284	4.85452	BP-73	SAP-like protein BP-73	GO:0003677,GO:0006353,GO:0040008	DNA binding|DNA-templated transcription, termination|regulation of growth
CsaV3_1G033200	28.6962	43.0455	14.3469	0.333296	-1.58513	0.000348	0.001435	Down	0.559836	0.392386	0.875335	0.211978	0.136515	0.297253	XA21	GPCR kinase	GO:0004674,GO:0005524,GO:0005634,GO:0005789,GO:0005886,GO:0006952,GO:0016021,GO:0031349,GO:0046777,GO:1900426	protein serine/threonine kinase activity|ATP binding|nucleus|endoplasmic reticulum membrane|plasma membrane|defense response|integral component of membrane|positive regulation of defense response|protein autophosphorylation|positive regulation of defense response to bacterium
CsaV3_1G033260	1475.28	1843.82	1106.73	0.60024	-0.73639	2.02e-06	1.26e-05	Down	37.614	46.6222	40.4556	26.8724	26.4208	21.5635	CIPK5	Non-specific serine/threonine protein kinase	GO:0004674,GO:0005524,GO:0007165	protein serine/threonine kinase activity|ATP binding|signal transduction
CsaV3_1G033300	16.0486	22.7593	9.33796	0.410292	-1.28528	0.025576	0.06466	Down	2.15267	1.56616	0.500281	0.823489	0.378752	0.694369		6,7-dimethyl-8-ribityllumazine synthase
CsaV3_1G033340	401.375	505.778	296.972	0.587159	-0.76818	4.01e-07	2.8e-06	Down	3.4678	3.51329	3.4489	2.18549	2.10942	1.78073	SCAR3	protein SCAR3	GO:0003779,GO:0005856,GO:0030036,GO:0031209,GO:0051127	actin binding|cytoskeleton|actin cytoskeleton organization|SCAR complex|positive regulation of actin nucleation
CsaV3_1G033350	52.6265	23.9885	81.2645	3.38765	1.76029	0.00274	0.009148	Up	1.75344	2.26804	2.44574	2.90871	4.10953	8.6025	DOF1.5	Dof zinc finger protein	GO:0003677,GO:0003700,GO:0005634,GO:0006355,GO:0010214,GO:0043565,GO:0044212,GO:0046872	DNA binding|DNA-binding transcription factor activity|nucleus|regulation of transcription, DNA-templated|seed coat development|sequence-specific DNA binding|transcription regulatory region DNA binding|metal ion binding
CsaV3_1G033370	13.0723	3.63026	22.5143	6.20184	2.6327	0.019194	0.050613	Up	0.280268	0.318717	0.131165	0.183271	1.71818	1.82827	HIPP28	Heavy metal-associated isoprenylated plant protein	GO:0030001,GO:0046872	metal ion transport|metal ion binding
CsaV3_1G033410	757.144	400.14	1114.15	2.78439	1.47736	8.65e-28	5.01e-26	Up	11.1328	10.172	13.1264	30.1859	31.082	33.6639	BHLH30	Transcription factor bHLH30 like	GO:0003677,GO:0003700,GO:0005634,GO:0006355,GO:0046983	DNA binding|DNA-binding transcription factor activity|nucleus|regulation of transcription, DNA-templated|protein dimerization activity
CsaV3_1G033430	625.003	877.241	372.766	0.42493	-1.2347	5.13e-19	1.38e-17	Down	15.5221	16.7761	17.4162	7.57606	8.6936	6.72684	YNL011C	UPF0052 domain-containing protein
CsaV3_1G033440	580.21	439.98	720.44	1.63744	0.71144	3.17e-07	2.24e-06	Up	10.3627	8.26269	11.924	17.9604	14.579	15.8765	TBL37	Protein trichome birefringence-like	GO:0005794,GO:0016021,GO:0016413	Golgi apparatus|integral component of membrane|O-acetyltransferase activity
CsaV3_1G033490	103.661	74.2782	133.044	1.79115	0.84089	0.022052	0.057016	Up	2.26212	20.8845	26.2848	10.0846	49.622	34.5355		Unknown protein
CsaV3_1G033630	1777.34	2235.41	1319.27	0.590166	-0.76081	5.67e-06	3.32e-05	Down	28.0396	33.6846	37.8699	17.8145	20.984	20.3821	EXO70H1	Exocyst subunit Exo70 family protein	GO:0000145,GO:0002237,GO:0005634,GO:0005829,GO:0006887,GO:0006952,GO:0009617,GO:0009620,GO:0012505,GO:0016020,GO:0031982,GO:0045335,GO:1900426	exocyst|response to molecule of bacterial origin|nucleus|cytosol|exocytosis|defense response|response to bacterium|response to fungus|endomembrane system|membrane|vesicle|phagocytic vesicle|positive regulation of defense response to bacterium
CsaV3_1G033660	267.055	56.9457	477.164	8.37928	3.06683	1.52e-09	1.48e-08	Up	5.40108	3.61297	2.56093	20.031	31.6916	45.3714	ZAT12	zinc finger protein ZAT12-like	GO:0003700,GO:0005634,GO:0006979,GO:0009408,GO:0009409,GO:0009416,GO:0009611,GO:0009631,GO:0009643,GO:0010200,GO:0010224,GO:0042538,GO:0043565,GO:0046872	DNA-binding transcription factor activity|nucleus|response to oxidative stress|response to heat|response to cold|response to light stimulus|response to wounding|cold acclimation|photosynthetic acclimation|response to chitin|response to UV-B|hyperosmotic salinity response|sequence-specific DNA binding|metal ion binding
CsaV3_1G033670	96.7139	49.8895	143.538	2.87712	1.52463	9.61e-10	9.65e-09	Up	1.35555	0.581916	1.07618	2.89642	2.36931	3.01468	At3g55350	Harbinger transposase-derived nuclease	GO:0004518,GO:0005634,GO:0046872	nuclease activity|nucleus|metal ion binding
CsaV3_1G033680	1729.42	1254.15	2204.69	1.75791	0.813861	1.59e-08	1.36e-07	Up	20.4792	14.8365	23.7816	34.4648	36.1292	33.5055	UFC	protein UPSTREAM OF FLC
CsaV3_1G033690	80.2581	120.661	39.855	0.330304	-1.59813	3.71e-09	3.44e-08	Down	2.55475	2.91706	2.84687	0.585952	1.1839	0.786714	MYB48	Myb transcription factor	GO:0003700,GO:0005634,GO:0006355,GO:0009751,GO:0043565	DNA-binding transcription factor activity|nucleus|regulation of transcription, DNA-templated|response to salicylic acid|sequence-specific DNA binding
CsaV3_1G033870	353.241	264.916	441.566	1.66682	0.737097	0.01025	0.029405	Up	10.792	10.2741	6.50917	17.2091	11.5043	17.941	PMAT2	phenolic glucoside malonyltransferase 1-like	GO:0009636,GO:0050736	response to toxic substance|O-malonyltransferase activity
CsaV3_1G033980	8.62839	14.5632	2.69363	0.184962	-2.4347	0.003908	0.012551	Down	0.438367	0.272426	0.463254	0.282176	0.185973	0.252887	SPAC26F1.08c	p-hydroxybenzoic acid efflux pump subunit	GO:0005783,GO:0015140,GO:0016021,GO:0071423	endoplasmic reticulum|malate transmembrane transporter activity|integral component of membrane|malate transmembrane transport
CsaV3_1G034010	134.788	168.456	101.119	0.600268	-0.73632	0.001536	0.005446	Down	6.06881	3.83572	5.73087	3.27714	2.68658	3.58287		Thaumatin-like protein	GO:0005576,GO:0005618	extracellular region|cell wall
CsaV3_1G034020	14.1774	22.6665	5.68829	0.250956	-1.9945	0.001535	0.005443	Down	3.6689	3.8437	3.76369	3.45348	1.84678	2.13802		Unknown protein
CsaV3_1G034030	2444.22	2955.93	1932.51	0.653774	-0.61314	1.17e-07	8.82e-07	Down	83.038	81.4179	74.3049	55.037	48.1971	45.97	PPF-1	Membrane protein insertase YidC	GO:0009535,GO:0016021,GO:0032977	chloroplast thylakoid membrane|integral component of membrane|membrane insertase activity	ko02024,ko03070,ko03060	Quorum sensing|Bacterial secretion system|Protein export
CsaV3_1G034060	44.4494	54.8119	34.0868	0.621888	-0.68527	0.044802	0.103386	Down	1.63091	1.8981	2.24022	1.10439	1.09756	1.43987		Transmembrane protein
CsaV3_1G034090	53.4784	70.7791	36.1777	0.511136	-0.96822	0.002179	0.007442	Down	4.78662	3.22748	5.20931	1.64855	2.89646	2.12718		cyclin-dependent protein kinase inhibitor SMR3-like
CsaV3_1G034100	230.747	337.974	123.52	0.365472	-1.45217	2.94e-13	4.49e-12	Down	7.37867	9.89942	9.46708	2.3013	3.58181	3.59814	EPSIN3	epsin-3-like			ko04144	Endocytosis
CsaV3_1G034110	427.635	611.902	243.368	0.397723	-1.33016	1.84e-18	4.73e-17	Down	17.1527	17.1064	16.6619	7.22979	6.53282	6.76258	FLA4	Fasciclin-like arabinogalactan protein	GO:0005886,GO:0007155,GO:0009651,GO:0009738,GO:0009825,GO:0009897,GO:0010192,GO:0030247,GO:0031225,GO:0046658,GO:0048354	plasma membrane|cell adhesion|response to salt stress|abscisic acid-activated signaling pathway|multidimensional cell growth|external side of plasma membrane|mucilage biosynthetic process|polysaccharide binding|anchored component of membrane|anchored component of plasma membrane|mucilage biosynthetic process involved in seed coat development
CsaV3_1G034170	1476.82	1917.02	1036.61	0.540743	-0.88699	1.3e-08	1.13e-07	Down	106.472	106.51	88.0137	57.8326	45.109	54.7137	OEP16	outer envelope pore protein 16, chloroplastic	GO:0006811,GO:0009707,GO:0015288,GO:0034426,GO:0042803,GO:0045037,GO:0046930	ion transport|chloroplast outer membrane|porin activity|etioplast membrane|protein homodimerization activity|protein import into chloroplast stroma|pore complex
CsaV3_1G034270	2334.92	1852.61	2817.24	1.52069	0.604721	1.74e-07	1.27e-06	Up	29.1618	26.9459	30.2241	47.1847	46.3138	42.6935	GLC1	Glucan endo-1,3-beta-glucosidase	GO:0005975,GO:0006952,GO:0042973	carbohydrate metabolic process|defense response|glucan endo-1,3-beta-D-glucosidase activity
CsaV3_1G034280	269.929	184.579	355.28	1.92481	0.94472	2.75e-08	2.26e-07	Up	4.98501	4.88668	6.95462	10.9616	10.1186	11.3151	MBD5	methyl-CpG-binding domain-containing protein 5	GO:0005634,GO:0005720,GO:0008327,GO:0010370,GO:0019899,GO:0043621	nucleus|nuclear heterochromatin|methyl-CpG binding|perinucleolar chromocenter|enzyme binding|protein self-association
CsaV3_1G034290	151.287	79.1528	223.422	2.82267	1.49706	9.17e-13	1.32e-11	Up	0	0	0	3.49959	0	0		Unknown protein
CsaV3_1G034300	2824.71	2017.89	3631.53	1.79966	0.847727	1.36e-13	2.16e-12	Up	18.2284	17.8768	14.5608	30.0451	29.3781	30.9144	PBL10	Protein kinase
CsaV3_1G034310	806.034	1084.34	527.724	0.486676	-1.03897	5.36e-06	3.15e-05	Down	21.7207	23.8612	29.899	11.9108	15.8331	11.6837	EXPA4	Expansin
CsaV3_1G034330	784.213	1056.58	511.842	0.484432	-1.04563	2.88e-15	5.42e-14	Down	25.6681	28.3854	25.0508	12.5295	12.2776	12.7203	RBL1	Rhomboid-like protein	GO:0000139,GO:0004252,GO:0005794,GO:0016021	Golgi membrane|serine-type endopeptidase activity|Golgi apparatus|integral component of membrane
CsaV3_1G034340	571.184	686.805	455.563	0.663308	-0.59225	2.11e-05	0.000111	Down	25.5727	25.4597	23.5442	16.5388	17.0978	17.746		Unknown protein
CsaV3_1G034390	2688.19	1978.14	3398.25	1.7179	0.780647	1.2e-11	1.53e-10	Up	56.5607	54.4271	57.2914	89.6599	101.626	92.0855	ORP3C	Oxysterol-binding family protein	GO:0005829,GO:0008289,GO:0015248,GO:0016020,GO:0032934,GO:0043231	cytosol|lipid binding|sterol transporter activity|membrane|sterol binding|intracellular membrane-bounded organelle
CsaV3_1G034440	310.318	173.872	446.765	2.56951	1.36149	2.11e-07	1.52e-06	Up	7.73148	5.69249	7.43392	16.0497	12.6271	21.3268	SPAC24B11.05	Haloacid dehalogenase-like hydrolase (HAD) superfamily protein	GO:0005634,GO:0005829,GO:0006206,GO:0008252,GO:0008253,GO:0009166	nucleus|cytosol|pyrimidine nucleobase metabolic process|nucleotidase activity|5'-nucleotidase activity|nucleotide catabolic process
CsaV3_1G034450	11.1247	5.57801	16.6714	2.98878	1.57956	0.024087	0.061448	Up	0.232567	0.053525	0.111029	0.527082	0.281307	0.83934	SPAC24B11.05	Haloacid dehalogenase-like hydrolase (HAD) superfamily protein	GO:0005634,GO:0005829,GO:0006206,GO:0008252,GO:0008253,GO:0009166	nucleus|cytosol|pyrimidine nucleobase metabolic process|nucleotidase activity|5'-nucleotidase activity|nucleotide catabolic process
CsaV3_1G034470	178.251	235.898	120.603	0.511253	-0.96789	9.17e-06	5.18e-05	Down	4.93976	5.81895	7.37675	3.02991	2.67742	2.81495	CYP707A2	abscisic acid 8'-hydroxylase 2	GO:0004497,GO:0005506,GO:0009639,GO:0009687,GO:0010114,GO:0010295,GO:0016021,GO:0016125,GO:0020037,GO:0046345,GO:0048838,GO:0055114	monooxygenase activity|iron ion binding|response to red or far red light|abscisic acid metabolic process|response to red light|(+)-abscisic acid 8'-hydroxylase activity|integral component of membrane|sterol metabolic process|heme binding|abscisic acid catabolic process|release of seed from dormancy|oxidation-reduction process	ko00906	Carotenoid biosynthesis
CsaV3_1G034480	14.0388	20.729	7.34871	0.354514	-1.49609	0.015555	0.042205	Down	0	0	0	0	0	0		Unknown protein
CsaV3_1G034500	229.843	99.1669	360.519	3.63548	1.86214	7.53e-24	3.11e-22	Up	1.81294	2.14112	1.20018	5.88883	5.87371	7.06303	BOA	transcription factor PCL1-like	GO:0003677,GO:0003700,GO:0005634,GO:0006355,GO:0007623,GO:0009909	DNA binding|DNA-binding transcription factor activity|nucleus|regulation of transcription, DNA-templated|circadian rhythm|regulation of flower development
CsaV3_1G034530	1469.43	1785.51	1153.36	0.645954	-0.6305	1.65e-07	1.21e-06	Down	20.08	20.9336	22.1856	14.8101	15.7773	12.4768	At5g59250	D-xylose-proton symporter-like	GO:0005351,GO:0005355,GO:0005887,GO:0008645,GO:0009507,GO:0009941,GO:0031969	carbohydrate:proton symporter activity|glucose transmembrane transporter activity|integral component of plasma membrane|hexose transmembrane transport|chloroplast|chloroplast envelope|chloroplast membrane
CsaV3_1G035820	419.963	203.872	636.053	3.11986	1.64148	9.48e-10	9.54e-09	Up	5.0985	9.55364	7.10868	26.6562	19.7458	21.7223	HSP18.5-C	Class I heat shock protein	GO:0000302,GO:0005737,GO:0006457,GO:0009408,GO:0009651,GO:0042542,GO:0043621,GO:0051082,GO:0051259	response to reactive oxygen species|cytoplasm|protein folding|response to heat|response to salt stress|response to hydrogen peroxide|protein self-association|unfolded protein binding|protein complex oligomerization	ko04141	Protein processing in endoplasmic reticulum
CsaV3_1G035830	553.567	312.52	794.614	2.5426	1.3463	4.31e-21	1.38e-19	Up	3.14162	3.75513	3.00648	10.3065	4.71963	4.92842	HSP18.5-C	18.5 kDa class I heat shock protein-like	GO:0000302,GO:0005737,GO:0006457,GO:0009408,GO:0009651,GO:0042542,GO:0043621,GO:0051082,GO:0051259	response to reactive oxygen species|cytoplasm|protein folding|response to heat|response to salt stress|response to hydrogen peroxide|protein self-association|unfolded protein binding|protein complex oligomerization	ko04141	Protein processing in endoplasmic reticulum
CsaV3_1G035970	1127.14	514.796	1739.48	3.37897	1.75658	0.002778	0.009262	Up	12.7862	12.4322	7.32956	30.0882	20.3888	48.4501		Maternal effect embryo arrest 59
CsaV3_1G036040	4297.54	5324.22	3270.85	0.614334	-0.7029	3.02e-10	3.23e-09	Down	49.9406	54.3544	57.3592	35.6159	35.7861	30.8671	FTSH9	ATP-dependent zinc metalloprotease FTSH protein	GO:0004176,GO:0004222,GO:0005524,GO:0005739,GO:0006508,GO:0008270,GO:0009507,GO:0009535,GO:0009941,GO:0016021	ATP-dependent peptidase activity|metalloendopeptidase activity|ATP binding|mitochondrion|proteolysis|zinc ion binding|chloroplast|chloroplast thylakoid membrane|chloroplast envelope|integral component of membrane
CsaV3_1G036060	18.4678	26.9369	9.99879	0.371193	-1.42976	0.00767	0.022813	Down	0.39096	0.244036	0.476421	0.234116	0.125599	0.111776	CYP86A1	Cytochrome P450	GO:0005506,GO:0005773,GO:0006631,GO:0010345,GO:0016021,GO:0018685,GO:0020037	iron ion binding|vacuole|fatty acid metabolic process|suberin biosynthetic process|integral component of membrane|alkane 1-monooxygenase activity|heme binding	ko00073	Cutin, suberine and wax biosynthesis
CsaV3_1G036100	213.805	105.891	321.72	3.03821	1.60322	7.09e-08	5.51e-07	Up	43.9596	4.96219	23.2698	93.9104	77.2402	34.3902		Unknown protein
CsaV3_1G036110	4284.61	2367.93	6201.29	2.61886	1.38894	1.95e-34	1.89e-32	Up	45.6062	42.1203	37.5549	102.742	117.623	116.646		Tetratricopeptide repeat (TPR)-like superfamily protein
CsaV3_1G036140	60.9098	34.2796	87.5399	2.5537	1.35259	0.020074	0.052624	Up	0.992358	1.38436	0.825442	2.24755	1.55687	4.60377	AIRP2	RING finger protein	GO:0004842,GO:0005829,GO:0006511,GO:0009651,GO:0009737,GO:0009789,GO:0046872,GO:0061630	ubiquitin-protein transferase activity|cytosol|ubiquitin-dependent protein catabolic process|response to salt stress|response to abscisic acid|positive regulation of abscisic acid-activated signaling pathway|metal ion binding|ubiquitin protein ligase activity
CsaV3_1G036180	579.968	368.366	791.57	2.14887	1.10357	3.71e-15	6.93e-14	Up	6.1268	5.57867	5.52982	12.072	12.9125	12.5782	At5g58730	inositol 3-kinase	GO:0005524,GO:0008865,GO:0010264,GO:0019140,GO:0019200	ATP binding|fructokinase activity|myo-inositol hexakisphosphate biosynthetic process|inositol 3-kinase activity|carbohydrate kinase activity	ko00562	Inositol phosphate metabolism
CsaV3_1G036190	3.94504	7.2229	0.667186	0.092371	-3.43642	0.01627	0.04388	Down	0	0.13686	0.161853	0.022847	0	0		O-glucosyltransferase rumi homolog
CsaV3_1G036220	54.5486	21.4606	87.6366	4.08359	2.02984	6.87e-10	7.05e-09	Up	0.385481	0.17275	0.321908	1.06549	1.35365	1.09929	CCR3	GPCR kinase
CsaV3_1G036240	144.222	97.5341	190.911	1.95737	0.968919	4.21e-06	2.51e-05	Up	1.31415	1.42668	1.68244	2.72919	3.35238	2.59482		transcriptional regulator ATRX homolog isoform X1
CsaV3_1G036270	3.2965	6.593	0	0	#NAME?	0.003205	0.010522	Down	0.36746	0.440643	0.238931	0	0	0		Unknown protein
CsaV3_1G036340	663.541	1039.31	287.767	0.276882	-1.85266	1.28e-39	1.8e-37	Down	15.3119	14.973	13.6251	3.96944	4.7497	3.51221	MAPKKK17	mitogen-activated protein kinase kinase kinase NPK1	GO:0004674,GO:0004709,GO:0005524,GO:0005634,GO:0005737,GO:0006970,GO:0009737,GO:0009738,GO:0023014,GO:0031098,GO:0032147	protein serine/threonine kinase activity|MAP kinase kinase kinase activity|ATP binding|nucleus|cytoplasm|response to osmotic stress|response to abscisic acid|abscisic acid-activated signaling pathway|signal transduction by protein phosphorylation|stress-activated protein kinase signaling cascade|activation of protein kinase activity
CsaV3_1G036410	99.2277	75.406	123.049	1.63183	0.706486	0.005006	0.015627	Up	1.73555	1.11159	1.12964	1.998	2.15132	2.78893		transcription termination factor MTERF2, chloroplastic	GO:0003690,GO:0003723,GO:0005739,GO:0006353,GO:0006355,GO:0008033,GO:0009507,GO:0009658,GO:0032502	double-stranded DNA binding|RNA binding|mitochondrion|DNA-templated transcription, termination|regulation of transcription, DNA-templated|tRNA processing|chloroplast|chloroplast organization|developmental process
CsaV3_1G036420	152.267	248.116	56.4176	0.227384	-2.1368	2.82e-22	1.02e-20	Down	6.54637	7.82919	6.24572	1.87947	1.8108	1.19453	HLS1	Acyl-CoA N-acyltransferase (NAT) superfamily protein, putative	GO:0008080,GO:0009640,GO:0009723,GO:0009734,GO:0009826,GO:0016747,GO:0040008	N-acetyltransferase activity|photomorphogenesis|response to ethylene|auxin-activated signaling pathway|unidimensional cell growth|transferase activity, transferring acyl groups other than amino-acyl groups|regulation of growth
CsaV3_1G036430	48.657	59.6272	37.6869	0.632042	-0.66191	0.045874	0.105457	Down	3.61279	2.69242	3.18116	2.36264	1.4657	1.81313	SGF11	SAGA-associated factor 11	GO:0000124,GO:0003713,GO:0006357,GO:0008047,GO:0008270,GO:0016578,GO:0045893,GO:0071819	SAGA complex|transcription coactivator activity|regulation of transcription by RNA polymerase II|enzyme activator activity|zinc ion binding|histone deubiquitination|positive regulation of transcription, DNA-templated|DUBm complex
CsaV3_1G036440	320.074	385.781	254.366	0.659352	-0.60088	0.000182	0.000801	Down	9.57788	10.4323	10.0876	7.45567	6.84661	6.43644	FOLK	Phosphatidate cytidylyltransferase/ phytol kinase	GO:0006720,GO:0009737,GO:0016021,GO:0016301,GO:0016487,GO:0031969,GO:0048440,GO:0052668,GO:0052669,GO:0052670,GO:0052671	isoprenoid metabolic process|response to abscisic acid|integral component of membrane|kinase activity|farnesol metabolic process|chloroplast membrane|carpel development|farnesol kinase activity|CTP:2-trans,-6-trans-farnesol kinase activity|geraniol kinase activity|geranylgeraniol kinase activity	ko00900	Terpenoid backbone biosynthesis
CsaV3_1G036470	152.522	89.2289	215.815	2.41866	1.27421	6.95e-10	7.13e-09	Up	2.09459	1.4187	1.30433	3.52504	3.47625	4.52686	LSH6	Protein LIGHT-DEPENDENT SHORT HYPOCOTYLS like	GO:0003677,GO:0005634,GO:0007275,GO:0009299,GO:0009416,GO:0090698	DNA binding|nucleus|multicellular organism development|mRNA transcription|response to light stimulus|post-embryonic plant morphogenesis
CsaV3_1G036490	2996.51	2231.7	3761.33	1.68541	0.753099	3.58e-11	4.31e-10	Up	30.4389	27.7044	25.3403	48.4052	46.7648	46.2198	EXO70B1	Exocyst subunit Exo70 family protein	GO:0000145,GO:0005829,GO:0005886,GO:0006887,GO:0009414,GO:0009789,GO:0012505,GO:0042742,GO:0045335,GO:0050832,GO:0070062,GO:0090333	exocyst|cytosol|plasma membrane|exocytosis|response to water deprivation|positive regulation of abscisic acid-activated signaling pathway|endomembrane system|defense response to bacterium|phagocytic vesicle|defense response to fungus|extracellular exosome|regulation of stomatal closure
CsaV3_1G036500	896.554	629.549	1163.56	1.84824	0.886155	6.82e-12	8.96e-11	Up	9.48127	8.28955	9.47101	16.8823	16.6312	16.6845	SNX2A	sorting nexin 2A	GO:0005794,GO:0005829,GO:0015031,GO:0030904,GO:0032502,GO:0032585,GO:0035091,GO:0043621,GO:0051604,GO:0090351	Golgi apparatus|cytosol|protein transport|retromer complex|developmental process|multivesicular body membrane|phosphatidylinositol binding|protein self-association|protein maturation|seedling development
CsaV3_1G036510	27.431	16.062	38.8	2.41564	1.2724	0.003826	0.012326	Up	0.207589	0.191582	0.51243	0.779649	1.10625	0.657919	LAC3	Laccase	GO:0005507,GO:0016722,GO:0046274,GO:0048046,GO:0052716	copper ion binding|oxidoreductase activity, oxidizing metal ions|lignin catabolic process|apoplast|hydroquinone:oxygen oxidoreductase activity
CsaV3_1G036530	5727.47	7763.78	3691.17	0.475435	-1.07268	5.9e-22	2.05e-20	Down	125.331	133.911	130.249	68.6046	66.3797	60.2119	SLP1	shewanella-like protein phosphatase 1	GO:0004721,GO:0009507,GO:0016791,GO:0030145	phosphoprotein phosphatase activity|chloroplast|phosphatase activity|manganese ion binding
CsaV3_1G036560	258.497	347.606	169.387	0.487297	-1.03713	1.83e-09	1.78e-08	Down	19.3342	17.7647	15.9453	11.5553	10.8826	9.4181	At2g30170	Protein phosphatase 2C family protein	GO:0004721,GO:0009507,GO:0009570,GO:0010027,GO:0035970,GO:0046872,GO:0071482	phosphoprotein phosphatase activity|chloroplast|chloroplast stroma|thylakoid membrane organization|peptidyl-threonine dephosphorylation|metal ion binding|cellular response to light stimulus
CsaV3_1G036570	8.07461	12.8255	3.32375	0.259153	-1.94813	0.021819	0.056524	Down	1.86638	0.271617	0	0	0	0	UGT87A1	UDP-glycosyltransferase	GO:0008194,GO:0043231,GO:0080043,GO:0080044	UDP-glycosyltransferase activity|intracellular membrane-bounded organelle|quercetin 3-O-glucosyltransferase activity|quercetin 7-O-glucosyltransferase activity
CsaV3_1G036580	12.0243	19.0334	5.01514	0.263492	-1.92417	0.00481	0.015105	Down	0.479601	0.609418	0.659041	0.081379	0.082103	0.290632	CIA2	CONSTANS-like zinc finger protein	GO:0005634,GO:0006355,GO:0009507,GO:0045036	nucleus|regulation of transcription, DNA-templated|chloroplast|protein targeting to chloroplast
CsaV3_1G036710	21.2986	29.2468	13.3503	0.456472	-1.1314	0.021986	0.056872	Down	0.76183	0.540558	0.947435	0.435548	0.38049	0.270948	NFD4	protein NUCLEAR FUSION DEFECTIVE 4	GO:0000741,GO:0005739,GO:0009651,GO:0010197,GO:0016021	karyogamy|mitochondrion|response to salt stress|polar nucleus fusion|integral component of membrane
CsaV3_1G036750	79.9301	47.5329	112.327	2.36315	1.24071	4.02e-06	2.4e-05	Up	1.35754	0.966356	1.72807	2.87988	2.94674	3.49752	PCMP-H40	Pentatricopeptide repeat-containing protein family
CsaV3_1G036780	4899.76	3636.75	6162.77	1.69458	0.760929	3.83e-06	2.29e-05	Up	109.903	90.6918	145.717	188.863	185.535	213.089	EP3	endochitinase EP3-like	GO:0000272,GO:0004568,GO:0005618,GO:0006032,GO:0006952,GO:0008061,GO:0009611,GO:0009617,GO:0010262,GO:0016998	polysaccharide catabolic process|chitinase activity|cell wall|chitin catabolic process|defense response|chitin binding|response to wounding|response to bacterium|somatic embryogenesis|cell wall macromolecule catabolic process	ko00520	Amino sugar and nucleotide sugar metabolism
CsaV3_1G036810	1521.83	1958.13	1085.52	0.554367	-0.85109	2.17e-07	1.56e-06	Down	127.045	147.252	118.89	68.1999	78.4991	76.2831		BEST Arabidopsis thaliana protein match is: Galactosyltransferase family protein
CsaV3_1G036840	287.609	445.217	130.001	0.291995	-1.77598	2.93e-24	1.27e-22	Down	6.04747	5.85214	6.69634	1.97956	1.4088	1.57716	At4g12770	Auxilin-related protein	GO:0005737,GO:0005829,GO:0005886,GO:0006898,GO:0009504,GO:0030276,GO:0031982,GO:0043231,GO:0045806,GO:0045926,GO:0072318,GO:0072583,GO:1900186	cytoplasm|cytosol|plasma membrane|receptor-mediated endocytosis|cell plate|clathrin binding|vesicle|intracellular membrane-bounded organelle|negative regulation of endocytosis|negative regulation of growth|clathrin coat disassembly|clathrin-dependent endocytosis|negative regulation of clathrin-dependent endocytosis
CsaV3_1G036980	925.96	1131.31	720.612	0.636972	-0.6507	3.5e-07	2.45e-06	Down	18.1106	18.0806	19.0996	10.8722	12.1471	13.1751	PID	protein kinase PINOID	GO:0004672,GO:0004674,GO:0005524,GO:0005634,GO:0005737,GO:0005829,GO:0005886,GO:0006468,GO:0009733,GO:0009734,GO:0009926,GO:0009958,GO:0009986,GO:0016301,GO:0048766,GO:0048767,GO:0048825,GO:0048827,GO:0080167	protein kinase activity|protein serine/threonine kinase activity|ATP binding|nucleus|cytoplasm|cytosol|plasma membrane|protein phosphorylation|response to auxin|auxin-activated signaling pathway|auxin polar transport|positive gravitropism|cell surface|kinase activity|root hair initiation|root hair elongation|cotyledon development|phyllome development|response to karrikin
CsaV3_1G037050	237.701	31.7171	443.686	13.9889	3.80621	0.02823	0.070284	Up	0.818791	0.877399	0.662154	2.76736	8.14846	24.3729	At1g30760	cannabidiolic acid synthase-like	GO:0005576,GO:0005618,GO:0045551,GO:0050268,GO:0052747,GO:0071949	extracellular region|cell wall|cinnamyl-alcohol dehydrogenase activity|coniferyl-alcohol dehydrogenase activity|sinapyl alcohol dehydrogenase activity|FAD binding
CsaV3_1G037110	10.7084	17.3856	4.03118	0.231868	-2.10862	0.003938	0.012627	Down	0.34924	0.241339	0.55215	0.022196	0.1117	0.139052	MEE23	FAD-binding Berberine family protein	GO:0005576,GO:0005618,GO:0009506,GO:0009793,GO:0010197,GO:0045551,GO:0050268,GO:0052747,GO:0071949	extracellular region|cell wall|plasmodesma|embryo development ending in seed dormancy|polar nucleus fusion|cinnamyl-alcohol dehydrogenase activity|coniferyl-alcohol dehydrogenase activity|sinapyl alcohol dehydrogenase activity|FAD binding
CsaV3_1G037160	20.1116	13.1991	27.0242	2.04743	1.03381	0.040447	0.095012	Up	0	0	0	0	0	0		Unknown protein
CsaV3_1G037180	47.8519	35.5549	60.1489	1.69172	0.758492	0.035445	0.085257	Up	1.4942	0.751804	2.08079	2.42632	2.16459	3.67013	Os02g0491800	Germin-like protein subfamily 1 member	GO:0005618,GO:0030145,GO:0045735,GO:0048046	cell wall|manganese ion binding|nutrient reservoir activity|apoplast
CsaV3_1G037280	5.45456	9.89748	1.01163	0.102211	-3.29038	0.004823	0.015134	Down	0.229643	0.236656	0.152755	0	0.044875	0.023513	PME24	Pectinesterase	GO:0005618,GO:0016021,GO:0030599,GO:0042545,GO:0045330,GO:0045490,GO:0046910	cell wall|integral component of membrane|pectinesterase activity|cell wall modification|aspartyl esterase activity|pectin catabolic process|pectinesterase inhibitor activity
CsaV3_1G037290	90.4797	109.854	71.1054	0.647272	-0.62756	0.017776	0.047389	Down	1.47518	0.944192	1.17571	0.916517	0.855341	0.564395	At4g20940	LRR receptor-like kinase family protein	GO:0004674,GO:0005524,GO:0005886,GO:0016021	protein serine/threonine kinase activity|ATP binding|plasma membrane|integral component of membrane
CsaV3_1G037320	13.3477	22.3816	4.31381	0.192739	-2.37528	0.000392	0.0016	Down	0.802322	0.437397	0.927779	0.224921	0	0.208418		Eukaryotic translation initiation factor 2A
CsaV3_1G037380	117.852	145.577	90.1266	0.6191	-0.69176	0.002222	0.007569	Down	1.60966	1.36338	1.21231	0.942012	0.685043	0.583679	CPSF30	30-kDa cleavage and polyadenylation specificity factor 30	GO:0003677,GO:0003723,GO:0003729,GO:0004519,GO:0004521,GO:0005516,GO:0005634,GO:0005737,GO:0005847,GO:0006378,GO:0006396,GO:0006979,GO:0009626,GO:0031124,GO:0034052,GO:0043068,GO:0046872,GO:1900363,GO:2000031	DNA binding|RNA binding|mRNA binding|endonuclease activity|endoribonuclease activity|calmodulin binding|nucleus|cytoplasm|mRNA cleavage and polyadenylation specificity factor complex|mRNA polyadenylation|RNA processing|response to oxidative stress|plant-type hypersensitive response|mRNA 3'-end processing|positive regulation of plant-type hypersensitive response|positive regulation of programmed c…	ko03015	mRNA surveillance pathway
CsaV3_1G037450	5.46251	8.91725	2.00778	0.225157	-2.151	0.043909	0.101703	Down	0.334573	0.263688	0.261639	0.106317	0.108802	0.055464	At3g30340	WAT1-related protein	GO:0005886,GO:0016021,GO:0022857	plasma membrane|integral component of membrane|transmembrane transporter activity
CsaV3_1G037510	269.015	117.193	420.837	3.59097	1.84437	0.010132	0.029096	Up	2.83874	2.89137	1.75669	10.5618	3.81702	12.9545	CBDAS	cannabidiolic acid synthase-like	GO:0048046,GO:0071949,GO:0102779	apoplast|FAD binding|cannabidiolate synthase activity
CsaV3_1G037590	262.979	331.668	194.29	0.585795	-0.77153	0.00039	0.001593	Down	2.90672	3.68127	4.05703	2.31928	2.67856	1.93712	MTERF15	twinkle homolog protein, chloroplastic/mitochondrial isoform X5	GO:0003697,GO:0003896,GO:0004003,GO:0005524,GO:0005739,GO:0009260,GO:0009507,GO:0046872	single-stranded DNA binding|DNA primase activity|ATP-dependent DNA helicase activity|ATP binding|mitochondrion|ribonucleotide biosynthetic process|chloroplast|metal ion binding
CsaV3_1G037610	11.3737	18.735	4.01251	0.214172	-2.22316	0.001928	0.006671	Down	0.522109	0.648754	0.431239	0.134468	0.108242	0.037616	BHLH52	transcription factor bHLH52	GO:0001228,GO:0003677,GO:0003700,GO:0005634,GO:0006355,GO:0046983	DNA-binding transcription activator activity, RNA polymerase II-specific|DNA binding|DNA-binding transcription factor activity|nucleus|regulation of transcription, DNA-templated|protein dimerization activity
CsaV3_1G037620	6.31098	10.5956	2.02631	0.19124	-2.38654	0.016635	0.044722	Down	0.476682	0.249669	0.158096	0	0.131789	0.034242	At1g01540	Receptor-like kinase
CsaV3_1G037630	758.402	1028.2	488.599	0.475196	-1.0734	7.81e-16	1.55e-14	Down	15.356	15.7596	16.3457	8.69389	7.38046	7.02673	SPCC663.09c	Short-chain dehydrogenase/reductase family protein	GO:0005634,GO:0005829,GO:0016491,GO:0110095	nucleus|cytosol|oxidoreductase activity|cellular detoxification of aldehyde
CsaV3_1G037670	936.54	641.846	1231.23	1.91827	0.939807	0.000908	0.0034	Up	44.9204	32.8755	41.0926	53.017	87.7684	79.7747		Phloem protein	GO:0030246	carbohydrate binding
CsaV3_1G037740	5.25722	9.84104	0.673407	0.068428	-3.86926	0.002192	0.00748	Down	0.382829	0.238719	0.364971	0	0.062197	0.065543		Unknown protein
CsaV3_1G037750	1021.8	1314.68	728.912	0.55444	-0.8509	1.88e-11	2.35e-10	Down	31.256	32.2545	29.7375	20.0143	18.7876	16.742	RPI4	Ribose-5-phosphate isomerase A	GO:0004751,GO:0009052,GO:0009507	ribose-5-phosphate isomerase activity|pentose-phosphate shunt, non-oxidative branch|chloroplast	ko00710,ko01200,ko00030,ko01230	Carbon fixation in photosynthetic organisms|Carbon metabolism|Pentose phosphate pathway|Biosynthesis of amino acids
CsaV3_1G037780	156.747	49.6185	263.876	5.31811	2.41091	0.012578	0.035146	Up	1.76093	1.04846	2.41998	6.88663	4.29454	16.1975	GNS1	Glucan endo-1,3-beta-glucosidase	GO:0005975,GO:0006952,GO:0009607,GO:0042973	carbohydrate metabolic process|defense response|response to biotic stimulus|glucan endo-1,3-beta-D-glucosidase activity
CsaV3_1G037800	34.8279	11.4687	58.1871	5.07354	2.34299	1.65e-08	1.41e-07	Up	0.264179	0.202968	0.410105	0.725998	0.770706	0.955194	TRM61	Myb-like protein
CsaV3_1G037900	8574.02	10790.9	6357.18	0.589126	-0.76335	3.27e-12	4.44e-11	Down	95.8177	103.696	96.9988	64.3601	60.1336	56.7793	SOQ1	Nhl repeat-containing protein 2	GO:0000209,GO:0009507,GO:0009534,GO:0009535,GO:0009570,GO:0010196,GO:0016021,GO:0016787,GO:0042651,GO:0043161,GO:0045454,GO:0046872,GO:0061630	protein polyubiquitination|chloroplast|chloroplast thylakoid|chloroplast thylakoid membrane|chloroplast stroma|nonphotochemical quenching|integral component of membrane|hydrolase activity|thylakoid membrane|proteasome-mediated ubiquitin-dependent protein catabolic process|cell redox homeostasis|metal ion binding|ubiquitin protein ligase activity
CsaV3_1G038050	22.8034	13.4349	32.1718	2.39464	1.25981	0.009095	0.026501	Up	0.658972	1.23725	0.980877	1.33432	2.61232	2.8814		DUF761 domain protein
CsaV3_1G038070	821.194	549.84	1092.55	1.98703	0.990611	4.86e-14	8.03e-13	Up	76.8847	12.2461	45.5727	36.219	32.5498	38.1999	LTI6B	Hydrophobic protein like	GO:0016021	integral component of membrane
CsaV3_1G038080	885.84	1157.02	614.656	0.531239	-0.91257	3.43e-07	2.42e-06	Down	34.0074	29.744	38.5847	14.5646	19.2111	16.4097		GRIP and coiled-coil domain-containing protein
CsaV3_1G038090	1100.02	1438.81	761.236	0.529074	-0.91846	3.34e-06	2.02e-05	Down	15.8374	18.8493	13.0115	8.23177	9.23051	7.118		titin isoform X2
CsaV3_1G038150	3.63186	6.58727	0.676452	0.102691	-3.28362	0.026246	0.066055	Down	0.274218	0.064142	0.190917	0	0	0	At1g29660	Gdsl esterase/lipase	GO:0005634,GO:0009627,GO:0016042,GO:0016788,GO:0048046	nucleus|systemic acquired resistance|lipid catabolic process|hydrolase activity, acting on ester bonds|apoplast
CsaV3_1G038250	151.903	223.942	79.8636	0.356626	-1.48752	1.2e-12	1.71e-11	Down	2.67934	3.15822	3.22513	1.13952	1.07165	1.04635	PCMP-H38	Pentatricopeptide repeat-containing protein
CsaV3_1G038310	170.286	131.75	208.822	1.58498	0.664466	0.000738	0.002818	Up	1.35665	1.79812	1.78651	2.78892	2.43098	2.67514	PRFB2	Peptide chain release factor 2	GO:0009570,GO:0016149	chloroplast stroma|translation release factor activity, codon specific
CsaV3_1G038380	4428.25	3367.95	5488.56	1.62964	0.704556	6.09e-08	4.77e-07	Up	68.7214	68.4012	78.9086	111.126	115.154	134.942	CBP60B	calmodulin-binding protein 60 B-like isoform X2	GO:0003700,GO:0005516,GO:0005634,GO:0043565,GO:0080142	DNA-binding transcription factor activity|calmodulin binding|nucleus|sequence-specific DNA binding|regulation of salicylic acid biosynthetic process
CsaV3_1G038400	1028.28	786.789	1269.78	1.61387	0.690524	0.000502	0.002005	Up	17.9826	19.8243	25.3901	29.6438	36.7777	39.1724	CBP60C	calmodulin-binding protein 60 C-like isoform X2	GO:0003700,GO:0005516,GO:0005634,GO:0043565,GO:0080142	DNA-binding transcription factor activity|calmodulin binding|nucleus|sequence-specific DNA binding|regulation of salicylic acid biosynthetic process
CsaV3_1G038410	81.2953	1.64202	160.949	98.0185	6.61498	7.57e-34	7e-32	Up	0	0.139965	0	6.23111	3.47026	7.66264	At2g02240	F-box protein like	GO:0009793	embryo development ending in seed dormancy
CsaV3_1G038560	316.015	231.691	400.339	1.7279	0.78902	1.08e-06	6.97e-06	Up	10.5934	11.5244	9.66342	15.0575	18.6465	21.0256		Unknown protein
CsaV3_1G038610	1014.82	1246.5	783.135	0.628265	-0.67055	1.08e-07	8.14e-07	Down	18.1273	19.1922	18.135	11.2808	11.4649	12.4843	FBL3	F-box/LRR-repeat protein 3	GO:0006511,GO:0016567,GO:0019005,GO:0031146	ubiquitin-dependent protein catabolic process|protein ubiquitination|SCF ubiquitin ligase complex|SCF-dependent proteasomal ubiquitin-dependent protein catabolic process
CsaV3_1G038650	262.043	191.129	332.958	1.74206	0.800792	2.61e-06	1.6e-05	Up	6.49263	5.38355	5.4479	8.79792	9.62674	11.7644		Pectinesterase inhibitor, putative	GO:0004857,GO:0005576	enzyme inhibitor activity|extracellular region
CsaV3_1G038690	6745.42	4780.37	8710.47	1.82213	0.865629	7.21e-10	7.38e-09	Up	56.7969	53.0711	52.4207	101.14	82.0031	107.009	HSC80	Heat shock protein, putative	GO:0005524,GO:0005737,GO:0006457,GO:0051082	ATP binding|cytoplasm|protein folding|unfolded protein binding	ko04141,ko04151	Protein processing in endoplasmic reticulum|PI3K-Akt signaling pathway
CsaV3_1G038710	5191.05	4122.62	6259.48	1.51832	0.60248	0.001615	0.005698	Up	66.6477	56.8829	51.3057	88.233	69.9034	99.2212	HSC80	Heat shock protein, putative	GO:0005524,GO:0005737,GO:0006457,GO:0051082	ATP binding|cytoplasm|protein folding|unfolded protein binding	ko04141,ko04151	Protein processing in endoplasmic reticulum|PI3K-Akt signaling pathway
CsaV3_1G038730	3680.22	2102.58	5257.86	2.50067	1.32232	1.79e-19	5.01e-18	Up	125.521	108.95	115.27	302.35	363.625	282.245	TCTP	translationally-controlled tumor protein homolog	GO:0005737	cytoplasm
CsaV3_1G038750	3172.59	2344.14	4001.03	1.70682	0.77131	1.23e-11	1.57e-10	Up	38.2994	39.9138	40.457	67.4168	63.848	72.3128	SR30	Arginine/serine-rich splicing factor, putative	GO:0000381,GO:0003723,GO:0005681,GO:0005737,GO:0016607,GO:0045292	regulation of alternative mRNA splicing, via spliceosome|RNA binding|spliceosomal complex|cytoplasm|nuclear speck|mRNA cis splicing, via spliceosome	ko03040	Spliceosome
CsaV3_1G038760	153.272	108.44	198.104	1.82685	0.869357	0.000124	0.000564	Up	5.13784	3.63885	4.01576	6.87149	9.83985	8.56212	PUP11	Purine permease	GO:0005345,GO:0006863,GO:0016020,GO:0016021	purine nucleobase transmembrane transporter activity|purine nucleobase transport|membrane|integral component of membrane
CsaV3_1G038770	537.801	426.657	648.945	1.521	0.605021	1.7e-05	9.1e-05	Up	8.22164	7.15371	6.65852	10.4671	10.6281	9.96889	DRT101	Phosphoacetylglucosamine mutase	GO:0004610,GO:0005739,GO:0005829,GO:0005975,GO:0006048,GO:0006281,GO:0009506,GO:0046872	phosphoacetylglucosamine mutase activity|mitochondrion|cytosol|carbohydrate metabolic process|UDP-N-acetylglucosamine biosynthetic process|DNA repair|plasmodesma|metal ion binding	ko00520	Amino sugar and nucleotide sugar metabolism
CsaV3_1G038780	2854.66	1584.14	4125.18	2.60405	1.38075	1.17e-32	9.94e-31	Up	99.3322	94.4491	97.8902	252.706	255.886	284.293		Hypoxia-responsive family protein
CsaV3_1G038850	21487.1	14319.9	28654.3	2.00101	1.00073	2.66e-10	2.86e-09	Up	340.024	312.06	453.941	763.016	810.753	674.769	At3g05500	Rubber elongation factor protein (REF)	GO:0005773,GO:0005811,GO:0019915,GO:0034389,GO:0045927,GO:0080186,GO:1902584	vacuole|lipid droplet|lipid storage|lipid droplet organization|positive regulation of growth|developmental vegetative growth|positive regulation of response to water deprivation
CsaV3_1G038880	1012.08	574	1450.17	2.52642	1.33709	1.92e-25	9.23e-24	Up	13.9339	12.5035	13.5874	34.543	30.7837	35.5221	SRC2	protein SRC2-like	GO:0005789,GO:0005886,GO:0016021,GO:0032586	endoplasmic reticulum membrane|plasma membrane|integral component of membrane|protein storage vacuole membrane
CsaV3_1G038890	38.1932	24.2349	52.1514	2.15191	1.10562	0.003104	0.010208	Up	0.460043	0.444617	0.905602	0.936867	0.954277	1.25403	IDD7	protein indeterminate-domain 12-like	GO:0003677,GO:0003700,GO:0005634,GO:0006355,GO:0046872	DNA binding|DNA-binding transcription factor activity|nucleus|regulation of transcription, DNA-templated|metal ion binding
CsaV3_1G038900	89.403	133.303	45.5031	0.341351	-1.55067	2.1e-09	2.02e-08	Down	3.43636	3.38189	3.04238	1.05972	1.47986	0.949036	PCMP-H61	Pentatricopeptide repeat
CsaV3_1G039020	217.13	270.037	164.224	0.608152	-0.7175	7.66e-05	0.000364	Down	6.47793	5.55302	5.82079	4.16311	3.74426	3.39437	AMI1	Glutamyl-tRNA(Gln) amidotransferase subunit A	GO:0004040,GO:0005654,GO:0005737,GO:0005829,GO:0009684,GO:0009851,GO:0016810,GO:0043864	amidase activity|nucleoplasm|cytoplasm|cytosol|indoleacetic acid biosynthetic process|auxin biosynthetic process|hydrolase activity, acting on carbon-nitrogen (but not peptide) bonds|indoleacetamide hydrolase activity
CsaV3_1G039040	146.751	238.455	55.0467	0.230847	-2.11499	6.88e-22	2.37e-20	Down	15.3065	18.4832	14.1739	3.67025	3.59604	4.67822		Unknown protein
CsaV3_1G039050	639.962	1005.02	274.903	0.273529	-1.87023	2.72e-13	4.18e-12	Down	20.017	25.3588	18.3333	5.02442	7.05127	4.91156	RPT3	root phototropism protein 3-like isoform X1	GO:0005886,GO:0007165,GO:0009638,GO:0016567	plasma membrane|signal transduction|phototropism|protein ubiquitination
CsaV3_1G039110	147.475	193.126	101.825	0.527247	-0.92345	9.04e-06	5.11e-05	Down	7.88671	7.34307	7.96898	4.72703	4.19563	3.25548	At1g10310	Short-chain dehydrogenase/reductase	GO:0005829,GO:0006760,GO:0016616	cytosol|folic acid-containing compound metabolic process|oxidoreductase activity, acting on the CH-OH group of donors, NAD or NADP as acceptor
CsaV3_1G039120	80.4537	54.115	106.792	1.97344	0.980709	0.000537	0.002127	Up	2.3451	3.65775	2.08192	6.35549	4.04414	7.94767	At1g10310	Oxidoreductase, short chain dehydrogenase/reductase family	GO:0005829,GO:0006760,GO:0016616	cytosol|folic acid-containing compound metabolic process|oxidoreductase activity, acting on the CH-OH group of donors, NAD or NADP as acceptor
CsaV3_1G039150	39.1809	54.6831	23.6787	0.433018	-1.2075	0.006686	0.020195	Down	0.925926	1.26287	1.85694	0.544771	0.356366	0.707551	ALE2	Protein kinase
CsaV3_1G039250	376.709	299.971	453.447	1.51163	0.596108	0.000106	0.000489	Up	6.97472	7.5777	6.80795	10.5085	11.0876	12.3558	At3g05170	Phosphoglycerate mutase family protein	GO:0003824,GO:0005975	catalytic activity|carbohydrate metabolic process
CsaV3_1G039270	97.4956	121.492	73.4989	0.604967	-0.72507	0.002908	0.009637	Down	3.31936	3.24489	2.98011	1.85122	2.00089	2.06648	FSD3	Superoxide dismutase	GO:0004784,GO:0009295,GO:0009507,GO:0009534,GO:0009579,GO:0042644,GO:0042646,GO:0046872,GO:0055114	superoxide dismutase activity|nucleoid|chloroplast|chloroplast thylakoid|thylakoid|chloroplast nucleoid|plastid nucleoid|metal ion binding|oxidation-reduction process	ko04146,ko04013,ko04068	Peroxisome|MAPK signaling pathway - fly|FoxO signaling pathway
CsaV3_1G039310	2979.5	1934.53	4024.48	2.08034	1.05682	4.05e-17	9.27e-16	Up	29.229	26.9207	35.1004	65.8807	66.9487	62.0135	NAC014	protein CUP-SHAPED COTYLEDON 3-like	GO:0003677,GO:0003700,GO:0005634,GO:0016021	DNA binding|DNA-binding transcription factor activity|nucleus|integral component of membrane
CsaV3_1G039350	89.321	131.155	47.4869	0.362067	-1.46567	1.4e-08	1.21e-07	Down	1.85878	1.37552	1.57792	0.576025	0.61735	0.752258	SPBC1683.06c	Pyrimidine-specific ribonucleoside hydrolase	GO:0005634,GO:0005829,GO:0006152,GO:0008477,GO:0008655,GO:0019358,GO:0034356,GO:0045437,GO:0046135,GO:0070635,GO:0070636	nucleus|cytosol|purine nucleoside catabolic process|purine nucleosidase activity|pyrimidine-containing compound salvage|nicotinate nucleotide salvage|NAD biosynthesis via nicotinamide riboside salvage pathway|uridine nucleosidase activity|pyrimidine nucleoside catabolic process|nicotinamide riboside hydrolase activity|nicotinic acid riboside hydrolase activity
CsaV3_1G039370	698.117	531.965	864.269	1.62467	0.70015	1.71e-07	1.25e-06	Up	12.7585	12.0533	9.48811	17.1319	17.9814	21.3678	At1g54690	Histone H2A	GO:0000786,GO:0000790,GO:0003677,GO:0005634,GO:0005730,GO:0006325,GO:0046982	nucleosome|nuclear chromatin|DNA binding|nucleus|nucleolus|chromatin organization|protein heterodimerization activity
CsaV3_1G039390	650.858	878.023	423.692	0.482552	-1.05124	1.65e-14	2.88e-13	Down	7.8083	9.38898	9.1629	4.7663	4.48671	3.52174		Stress regulated protein
CsaV3_1G039520	3024.21	1653.21	4395.21	2.65859	1.41066	1.01e-20	3.13e-19	Up	29.017	26.5826	24.7157	67.8811	64.6721	83.9627	NHX2	Sodium/hydrogen exchanger	GO:0005774,GO:0005886,GO:0009651,GO:0010107,GO:0015385,GO:0015386,GO:0016021,GO:0051453,GO:0055075,GO:0071805,GO:0090333,GO:0098719	vacuolar membrane|plasma membrane|response to salt stress|potassium ion import|sodium:proton antiporter activity|potassium:proton antiporter activity|integral component of membrane|regulation of intracellular pH|potassium ion homeostasis|potassium ion transmembrane transport|regulation of stomatal closure|sodium ion import across plasma membrane
CsaV3_1G039610	279.74	335.986	223.495	0.665191	-0.58816	0.000408	0.001659	Down	3.52262	3.49284	3.54865	2.37288	2.45533	2.56442	KIN14U	kinesin-like protein KIFC3	GO:0003777,GO:0005524,GO:0005871,GO:0005874,GO:0007018,GO:0008017,GO:0016887	microtubule motor activity|ATP binding|kinesin complex|microtubule|microtubule-based movement|microtubule binding|ATPase activity
CsaV3_1G039640	328.198	259.537	396.859	1.5291	0.612686	0.000112	0.000516	Up	6.7002	6.21491	6.15711	10.9835	8.91206	10.2329		Acetyltransferase (GNAT) domain protein
CsaV3_1G039740	5266.72	2925.84	7607.61	2.60015	1.37859	2.02e-29	1.32e-27	Up	57.6281	44.9587	39.9674	124.233	111.254	131.547		Malic enzyme	GO:0004471,GO:0004473,GO:0005737,GO:0008948,GO:0046872,GO:0051287	malate dehydrogenase (decarboxylating) (NAD+) activity|malate dehydrogenase (decarboxylating) (NADP+) activity|cytoplasm|oxaloacetate decarboxylase activity|metal ion binding|NAD binding	ko00710,ko01200,ko00620	Carbon fixation in photosynthetic organisms|Carbon metabolism|Pyruvate metabolism
CsaV3_1G039760	566.203	681.887	450.52	0.660696	-0.59794	1.75e-05	9.37e-05	Down	7.29419	7.58675	8.70315	5.46649	6.4365	5.79822	ABCB8	ABC transporter ATP-binding protein	GO:0005524,GO:0016021,GO:0042626	ATP binding|integral component of membrane|ATPase activity, coupled to transmembrane movement of substances	ko02010	ABC transporters
CsaV3_1G039770	40.8393	55.8968	25.7818	0.46124	-1.11641	0.001868	0.006484	Down	1.21803	1.19731	1.36307	0.523184	0.780847	0.511039	P85	Senescence/dehydration-associated protein-related	GO:0002239,GO:0005886,GO:0009409,GO:0009507,GO:0009651	response to oomycetes|plasma membrane|response to cold|chloroplast|response to salt stress
CsaV3_1G039810	1413.91	816.178	2011.64	2.46471	1.30142	3.4e-26	1.74e-24	Up	33.0534	25.5297	38.0329	74.453	81.391	86.7524	TIM17-2	Mitochondrial import inner membrane translocase subunit Tim17	GO:0005739,GO:0005741,GO:0005743,GO:0005744,GO:0030150,GO:0031305	mitochondrion|mitochondrial outer membrane|mitochondrial inner membrane|TIM23 mitochondrial import inner membrane translocase complex|protein import into mitochondrial matrix|integral component of mitochondrial inner membrane
CsaV3_1G039820	1149.19	831.541	1466.83	1.76399	0.818843	4.84e-11	5.72e-10	Up	23.2255	19.2062	24.9341	40.3966	40.0772	41.0424		receptor-like protein kinase HSL1
CsaV3_1G039910	1022.62	616.872	1428.37	2.3155	1.21132	2.09e-21	6.91e-20	Up	14.8708	14.4725	12.2023	29.6947	30.1189	33.7908	EMB1027	Arginine--tRNA ligase	GO:0004814,GO:0005524,GO:0005739,GO:0006420,GO:0009507,GO:0009570,GO:0009793	arginine-tRNA ligase activity|ATP binding|mitochondrion|arginyl-tRNA aminoacylation|chloroplast|chloroplast stroma|embryo development ending in seed dormancy	ko00970	Aminoacyl-tRNA biosynthesis
CsaV3_1G039920	37.419	61.1401	13.698	0.224042	-2.15816	1.39e-05	7.62e-05	Down	3.87686	2.85022	2.06957	0.854474	1.36098	0.962993	At1g66530	Oxidative stress 3
CsaV3_1G040130	406.415	315.633	497.197	1.57524	0.65557	1.46e-05	7.97e-05	Up	7.37949	6.01489	8.51807	10.3241	11.6822	11.464		Regulator of Vps4 activity in the MVB pathway protein			ko04144	Endocytosis
CsaV3_1G040180	14.2298	22.7434	5.71622	0.251335	-1.99231	0.001514	0.005382	Down	0.529505	0.24313	0.336498	0	0.087691	0.226404	GSVIVT00023967001	Peroxidase	GO:0004601,GO:0005576,GO:0006979,GO:0020037,GO:0042744,GO:0046872	peroxidase activity|extracellular region|response to oxidative stress|heme binding|hydrogen peroxide catabolic process|metal ion binding	ko00940	Phenylpropanoid biosynthesis
CsaV3_1G040230	80.8157	98.6656	62.9658	0.638174	-0.64798	0.013077	0.036362	Down	0	0	0	0	0	0	NDL3	pollen-specific protein SF21	GO:0005737,GO:0040008,GO:2000012	cytoplasm|regulation of growth|regulation of auxin polar transport
CsaV3_1G040250	430.401	193.306	667.496	3.45306	1.78788	8.59e-13	1.24e-11	Up	3.70233	4.50523	4.35243	16.6255	17.0499	11.0115	COAC2	Mitochondrial carrier protein	GO:0005739,GO:0005743,GO:0015228,GO:0016021,GO:1990559	mitochondrion|mitochondrial inner membrane|coenzyme A transmembrane transporter activity|integral component of membrane|mitochondrial coenzyme A transmembrane transport
CsaV3_1G040320	662.58	461.678	863.483	1.87031	0.903282	3.08e-11	3.74e-10	Up	12.5799	11.6809	12.7324	23.0998	21.5802	25.9086	CDA1	Cytidine deaminase	GO:0004126,GO:0005829,GO:0006216,GO:0008270,GO:0009972,GO:0042803,GO:0047844	cytidine deaminase activity|cytosol|cytidine catabolic process|zinc ion binding|cytidine deamination|protein homodimerization activity|deoxycytidine deaminase activity	ko00983,ko00240	Drug metabolism - other enzymes|Pyrimidine metabolism
CsaV3_1G040380	69.7984	48.3812	91.2157	1.88535	0.914835	0.001131	0.004146	Up	1.90833	1.77669	2.34653	3.07207	3.45676	3.91125		Unknown protein
CsaV3_1G040390	496.962	799.286	194.638	0.243514	-2.03792	1.65e-41	2.66e-39	Down	25.192	24.8194	23.0285	6.63895	6.24485	4.35419	GATA22	GATA transcription factor 21	GO:0003700,GO:0005634,GO:0007623,GO:0008270,GO:0009416,GO:0009658,GO:0009733,GO:0009735,GO:0009736,GO:0009739,GO:0009740,GO:0009910,GO:0009938,GO:0010029,GO:0010114,GO:0010151,GO:0010167,GO:0010187,GO:0010380,GO:0010468,GO:0043565,GO:0043610,GO:0044212,GO:0080050,GO:0090693,GO:1902326,GO:2000028	DNA-binding transcription factor activity|nucleus|circadian rhythm|zinc ion binding|response to light stimulus|chloroplast organization|response to auxin|response to cytokinin|cytokinin-activated signaling pathway|response to gibberellin|gibberellic acid mediated signaling pathway|negative regulation of flower development|negative regulation of gibberellic acid mediated signaling pathway|regulati…
CsaV3_1G040400	2530.44	3557.97	1502.9	0.422404	-1.24331	2.18e-10	2.38e-09	Down	42.5057	56.5994	54.8424	24.6628	21.9675	19.0833		Beta-galactosidase	GO:0004565,GO:0005975,GO:0048046	beta-galactosidase activity|carbohydrate metabolic process|apoplast
CsaV3_1G040410	824.214	1059.85	588.575	0.555337	-0.84857	7.97e-11	9.17e-10	Down	13.2397	15.5774	15.3643	7.96893	7.54517	8.57135		Beta-galactosidase	GO:0004565,GO:0005975,GO:0048046	beta-galactosidase activity|carbohydrate metabolic process|apoplast
CsaV3_1G040470	98.9903	123.895	74.0852	0.597965	-0.74187	0.002263	0.007696	Down	1.1687	0.821626	1.08701	0.893754	0.678754	0.704295	ALE2	receptor-like serine/threonine-protein kinase ALE2
CsaV3_1G040500	61.4764	36.753	86.1998	2.34538	1.22982	4.36e-05	0.000216	Up	0.565703	0.954286	0.877181	2.25353	2.43631	1.76928	CKX3	cytokinin dehydrogenase 3-like	GO:0005773,GO:0005783,GO:0008131,GO:0009823,GO:0019139,GO:0071949	vacuole|endoplasmic reticulum|primary amine oxidase activity|cytokinin catabolic process|cytokinin dehydrogenase activity|FAD binding	ko00908	Zeatin biosynthesis
CsaV3_1G040530	228.723	99.248	358.198	3.60912	1.85165	4.47e-22	1.58e-20	Up	2.76638	2.12139	3.65792	8.57387	10.6977	11.3788	A70	DUF761 domain-containing protein/DUF4408 domain-containing protein	GO:0009611,GO:0009617,GO:0009753,GO:0016021,GO:0042742	response to wounding|response to bacterium|response to jasmonic acid|integral component of membrane|defense response to bacterium
CsaV3_1G040580	1203.52	562.345	1844.7	3.28037	1.71386	2.04e-41	3.24e-39	Up	13.0303	10.0611	14.4821	38.1702	39.6601	43.8547	BHLH41	Basic helix-loop-helix transcription factor	GO:0003677,GO:0003700,GO:0005634,GO:0006355,GO:0010200,GO:0046983	DNA binding|DNA-binding transcription factor activity|nucleus|regulation of transcription, DNA-templated|response to chitin|protein dimerization activity
CsaV3_1G040600	1034.19	720.381	1348.01	1.87124	0.903996	0.006832	0.020579	Up	11.0462	10.6	14.1223	18.484	19.4522	31.3035	IQM4	IQ domain-containing protein	GO:0005634,GO:0005737	nucleus|cytoplasm
CsaV3_1G040620	338.409	430.087	246.732	0.573679	-0.80168	4.1e-07	2.85e-06	Down	4.51912	5.65515	5.06457	6.0957	4.37693	5.09055	THO6	THO complex subunit 6	GO:0000347,GO:0003723,GO:0005634,GO:0006397,GO:0008380,GO:0009738,GO:0009788,GO:0010267,GO:0016567,GO:0031047,GO:0051028,GO:0080008	THO complex|RNA binding|nucleus|mRNA processing|RNA splicing|abscisic acid-activated signaling pathway|negative regulation of abscisic acid-activated signaling pathway|production of ta-siRNAs involved in RNA interference|protein ubiquitination|gene silencing by RNA|mRNA transport|Cul4-RING E3 ubiquitin ligase complex	ko03013	RNA transport
CsaV3_1G040660	16163.5	20683.1	11643.9	0.562965	-0.82888	2.61e-13	4e-12	Down	325.358	366.112	344.434	212.486	202.503	175.025	At3g55350	Nuclease	GO:0004518,GO:0005634,GO:0046872	nuclease activity|nucleus|metal ion binding
CsaV3_1G040670	320	193.487	446.512	2.30771	1.20646	8.74e-09	7.71e-08	Up	1.66471	1.46193	2.41375	4.20901	4.91581	5.48469	CBK1	Serine/threonine-protein kinase	GO:0000902,GO:0000920,GO:0001411,GO:0004674,GO:0005524,GO:0005935,GO:0005938,GO:0006357,GO:0007163,GO:0009267,GO:0018105,GO:0030428,GO:0030447,GO:0031505,GO:0031579,GO:0034605,GO:0035556,GO:0035690,GO:0036168,GO:0036170,GO:0036178,GO:0036180,GO:0036244,GO:0044011,GO:1900233,GO:1900433,GO:1900442	cell morphogenesis|septum digestion after cytokinesis|hyphal tip|protein serine/threonine kinase activity|ATP binding|cellular bud neck|cell cortex|regulation of transcription by RNA polymerase II|establishment or maintenance of cell polarity|cellular response to starvation|peptidyl-serine phosphorylation|cell septum|filamentous growth|fungal-type cell wall organization|membrane raft organization…
CsaV3_1G040690	873.253	676.501	1070.01	1.58168	0.661454	2.8e-07	1.99e-06	Up	17.5408	13.9533	12.5543	25.0721	22.1559	22.9881	MKK2	Protein kinase	GO:0000187,GO:0004674,GO:0004708,GO:0005524,GO:0005737,GO:0005886,GO:0009409,GO:0009631,GO:0009651,GO:0009814,GO:0010051,GO:0023014,GO:0031098,GO:0032147,GO:0060918	activation of MAPK activity|protein serine/threonine kinase activity|MAP kinase kinase activity|ATP binding|cytoplasm|plasma membrane|response to cold|cold acclimation|response to salt stress|defense response, incompatible interaction|xylem and phloem pattern formation|signal transduction by protein phosphorylation|stress-activated protein kinase signaling cascade|activation of protein kinase act…
CsaV3_1G040750	422.166	331.009	513.322	1.55078	0.632992	0.000788	0.002988	Up	4.923	4.43104	5.14299	5.89219	8.235	8.49173	PAL	Phenylalanine ammonia-lyase	GO:0005737,GO:0006559,GO:0009800,GO:0045548	cytoplasm|L-phenylalanine catabolic process|cinnamic acid biosynthetic process|phenylalanine ammonia-lyase activity	ko00940,ko00360	Phenylpropanoid biosynthesis|Phenylalanine metabolism
CsaV3_1G040780	2445.55	1807.96	3083.13	1.70531	0.770033	3.02e-11	3.67e-10	Up	30.8739	29.4102	34.3806	50.0287	55.4464	57.4197	VPS2.1	Charged multivesicular body protein 2a, putative	GO:0000815,GO:0000920,GO:0005770,GO:0005771,GO:0015031,GO:0032509,GO:0045324,GO:0070676	ESCRT III complex|septum digestion after cytokinesis|late endosome|multivesicular body|protein transport|endosome transport via multivesicular body sorting pathway|late endosome to vacuole transport|intralumenal vesicle formation	ko04144	Endocytosis
CsaV3_1G040830	43.7306	10.2077	77.2536	7.56818	2.91995	6.67e-14	1.09e-12	Up	0.3212	0.020092	0.306142	1.34005	1.35541	1.40432		Cytochrome P450, putative	GO:0004497,GO:0005506,GO:0016021,GO:0016705,GO:0020037	monooxygenase activity|iron ion binding|integral component of membrane|oxidoreductase activity, acting on paired donors, with incorporation or reduction of molecular oxygen|heme binding
CsaV3_1G041000	816.716	1015.42	618.013	0.608628	-0.71637	2e-07	1.45e-06	Down	21.7845	27.4256	20.926	13.4949	13.0865	14.7869		Acyl-CoA N-acyltransferases (NAT) superfamily protein
CsaV3_1G041010	144.051	192.16	95.9416	0.49928	-1.00208	1.93e-06	1.21e-05	Down	8.87981	7.10915	7.33438	3.81032	3.64017	4.5349		OBP3-responsive gene 4
CsaV3_1G041050	432.104	308.251	555.957	1.80358	0.850867	1.13e-08	9.81e-08	Up	4.46197	3.9945	3.9644	6.82118	7.54498	8.34707	PBY1	tubulin--tyrosine ligase-like protein 12	GO:0000932,GO:0004835,GO:0006464,GO:0016787	P-body|tubulin-tyrosine ligase activity|cellular protein modification process|hydrolase activity
CsaV3_1G041070	3433.36	2653.91	4212.8	1.58739	0.666658	0.006651	0.02011	Up	71.2451	75.0427	55.7113	107.826	80.4724	126.414	At3g45310	Cathepsin H	GO:0004197,GO:0005615,GO:0005764,GO:0051603	cysteine-type endopeptidase activity|extracellular space|lysosome|proteolysis involved in cellular protein catabolic process	ko04142,ko04210	Lysosome|Apoptosis
CsaV3_1G041090	1782.45	1400.53	2164.38	1.5454	0.627983	0.000226	0.000976	Up	24.1417	23.8451	29.2757	38.3541	36.0829	47.5256	RIPK	Kinase-like protein
CsaV3_1G041130	302.658	168.301	437.016	2.59663	1.37664	1.68e-16	3.59e-15	Up	2.31934	2.34478	3.28043	6.49493	7.177	6.72455	CCX4	protein LURP-one-related 6
CsaV3_1G041150	3.76053	6.84766	0.673407	0.098341	-3.34606	0.020995	0.054693	Down	0	0	0	0	0	0		Unknown protein
CsaV3_1G041160	98.7601	125.442	72.0778	0.574589	-0.7994	0.001005	0.003726	Down	8.2563	8.88232	5.90831	5.84661	3.97606	4.83285		DUF1677 family protein
CsaV3_1G041170	1991.87	1402.91	2580.83	1.83962	0.87941	7.47e-14	1.21e-12	Up	32.2515	26.6344	28.9702	48.5206	51.8116	58.352	POPTRDRAFT_832064	Methylthioribose-1-phosphate isomerase	GO:0005634,GO:0005737,GO:0019284,GO:0019509,GO:0046523	nucleus|cytoplasm|L-methionine salvage from S-adenosylmethionine|L-methionine salvage from methylthioadenosine|S-methyl-5-thioribose-1-phosphate isomerase activity	ko00270	Cysteine and methionine metabolism
CsaV3_1G041200	13.0915	21.4909	4.69214	0.218331	-2.19541	0.000998	0.003704	Down	0.364215	0.262588	0.342897	0	0.038621	0.038751		Early auxin response protein
CsaV3_1G041220	292.276	375.62	208.932	0.556233	-0.84624	2.85e-07	2.02e-06	Down	8.44147	8.99178	11.5778	5.55593	6.4144	5.68676	coq9	Ubiquinone biosynthesis protein COQ9, mitochondrial, putative	GO:0005739,GO:0005743,GO:0006744,GO:0008289	mitochondrion|mitochondrial inner membrane|ubiquinone biosynthetic process|lipid binding
CsaV3_1G041230	3894.05	5135.68	2652.42	0.516469	-0.95325	9.21e-16	1.81e-14	Down	128.302	134.749	127.926	77.5868	64.5674	59.4865	LHCA6	Chlorophyll a-b binding protein, chloroplastic	GO:0009416,GO:0009507,GO:0009522,GO:0009535,GO:0009637,GO:0009768,GO:0009941,GO:0010114,GO:0010218,GO:0010287,GO:0016021,GO:0016168,GO:0018298,GO:0046872	response to light stimulus|chloroplast|photosystem I|chloroplast thylakoid membrane|response to blue light|photosynthesis, light harvesting in photosystem I|chloroplast envelope|response to red light|response to far red light|plastoglobule|integral component of membrane|chlorophyll binding|protein-chromophore linkage|metal ion binding	ko00196	Photosynthesis - antenna proteins
CsaV3_1G041240	263.78	200.952	326.609	1.62531	0.700712	3.75e-05	0.000189	Up	3.81373	3.73621	3.89188	6.46653	5.74832	6.68697	GSVIVT00026920001	Pectin lyase-like superfamily protein	GO:0004650,GO:0005975,GO:0016021	polygalacturonase activity|carbohydrate metabolic process|integral component of membrane
CsaV3_1G041250	278.47	386.61	170.331	0.440576	-1.18254	1.05e-09	1.05e-08	Down	8.10757	7.31516	9.31763	3.60743	3.72121	3.40538	GCH1	GTP cyclohydrolase 1	GO:0003934,GO:0005525,GO:0005737,GO:0006729,GO:0008270,GO:0035998,GO:0042803,GO:0046654	GTP cyclohydrolase I activity|GTP binding|cytoplasm|tetrahydrobiopterin biosynthetic process|zinc ion binding|7,8-dihydroneopterin 3'-triphosphate biosynthetic process|protein homodimerization activity|tetrahydrofolate biosynthetic process	ko00790	Folate biosynthesis
CsaV3_1G041270	8099.78	10341.8	5857.73	0.566412	-0.82008	5.28e-05	0.000259	Down	277.582	269.371	374.782	222.25	150.241	210.831	TIFY10A	protein TIFY 10a	GO:0005634,GO:0009555,GO:0009611,GO:0009753,GO:0009867,GO:0009908,GO:0031347,GO:0042742,GO:1900067,GO:2000022	nucleus|pollen development|response to wounding|response to jasmonic acid|jasmonic acid mediated signaling pathway|flower development|regulation of defense response|defense response to bacterium|regulation of cellular response to alkaline pH|regulation of jasmonic acid mediated signaling pathway	ko04075	Plant hormone signal transduction
CsaV3_1G041310	1258.88	2327.34	190.418	0.081818	-3.61144	1.63e-146	3.44e-142	Down	67.2562	64.0865	68.1632	6.18867	4.14009	6.3815	ERF017	ethylene-responsive transcription factor ERF017-like	GO:0003677,GO:0003700,GO:0005634,GO:0009873	DNA binding|DNA-binding transcription factor activity|nucleus|ethylene-activated signaling pathway
CsaV3_1G041340	1712.24	2118.27	1306.21	0.616644	-0.69749	4.53e-09	4.16e-08	Down	39.1295	38.6387	37.8578	24.7323	24.58	21.6788	KAS2	3-oxoacyl-[acyl-carrier-protein] synthase	GO:0004315,GO:0006633,GO:0006636,GO:0009507,GO:0009536,GO:0009570,GO:0009631,GO:0009793	3-oxoacyl-[acyl-carrier-protein] synthase activity|fatty acid biosynthetic process|unsaturated fatty acid biosynthetic process|chloroplast|plastid|chloroplast stroma|cold acclimation|embryo development ending in seed dormancy	ko00061,ko01212,ko00780	Fatty acid biosynthesis|Fatty acid metabolism|Biotin metabolism
CsaV3_1G041390	9.69993	0	19.3999	Inf	Inf	0.034122	0.082533	Up	0	0	0	0.235701	0.12807	1.77376	FMO1	Flavin-containing monooxygenase	GO:0004497,GO:0004499,GO:0009626,GO:0009627,GO:0009870,GO:0010204,GO:0031543,GO:0042742,GO:0050660,GO:0050661,GO:0050832,GO:0051707,GO:0062034,GO:0062047,GO:0071456	monooxygenase activity|N,N-dimethylaniline monooxygenase activity|plant-type hypersensitive response|systemic acquired resistance|defense response signaling pathway, resistance gene-dependent|defense response signaling pathway, resistance gene-independent|peptidyl-proline dioxygenase activity|defense response to bacterium|flavin adenine dinucleotide binding|NADP binding|defense response to fungus…	ko00982	Drug metabolism - cytochrome P450
CsaV3_1G041400	67.1298	4.2254	130.034	30.7744	4.94366	0.000919	0.003434	Up	0.013183	0.036743	0.087206	0.547921	1.20452	2.70073	SS	Sucrose synthase	GO:0005985,GO:0009877,GO:0016157	sucrose metabolic process|nodulation|sucrose synthase activity	ko00500	Starch and sucrose metabolism
CsaV3_1G041440	458.559	337.841	579.277	1.71464	0.777909	1.26e-07	9.38e-07	Up	3.32424	3.09049	3.91485	5.47662	5.94216	5.37114	LKR/SDH	Alpha-aminoadipic semialdehyde synthase	GO:0004753,GO:0005737,GO:0019878,GO:0033512,GO:0047130,GO:0047131	saccharopine dehydrogenase activity|cytoplasm|lysine biosynthetic process via aminoadipic acid|L-lysine catabolic process to acetyl-CoA via saccharopine|saccharopine dehydrogenase (NADP+, L-lysine-forming) activity|saccharopine dehydrogenase (NAD+, L-glutamate-forming) activity	ko00310	Lysine degradation
CsaV3_1G041640	157.732	219.521	95.9436	0.437059	-1.1941	1.66e-08	1.41e-07	Down	4.76936	3.14822	4.16688	1.80095	2.18293	1.30284		Protein of Unknown Function (DUF239)
CsaV3_1G041660	183.525	251.203	115.847	0.461168	-1.11664	7.17e-09	6.4e-08	Down	5.74796	7.44185	7.836	3.67677	3.12673	3.14515		DUF1639 family protein
CsaV3_1G041710	278.592	179.472	377.712	2.10458	1.07353	3.32e-06	2.01e-05	Up	3.09262	2.40861	2.73854	4.9435	6.02094	5.26866	At5g19830	Peptidyl-tRNA hydrolase family protein	GO:0004045,GO:0005739,GO:0006397,GO:0008380	aminoacyl-tRNA hydrolase activity|mitochondrion|mRNA processing|RNA splicing
CsaV3_1G041730	61.473	75.8322	47.1138	0.62129	-0.68666	0.019784	0.051982	Down	1.61539	1.65081	2.50126	1.31969	1.10225	0.987394	RTM2	inactive protein RESTRICTED TEV MOVEMENT 2-like	GO:0005886,GO:0006952,GO:0016021	plasma membrane|defense response|integral component of membrane
CsaV3_1G041820	305.466	216.237	394.694	1.82528	0.868117	1.37e-07	1.02e-06	Up	4.01087	4.37209	4.63166	9.02397	6.6323	7.94351		calcium ion binding
CsaV3_1G041830	52.1522	69.5562	34.7482	0.49957	-1.00124	0.001851	0.006432	Down	0.262215	0.323335	0.491417	0.377107	0.259434	0.341594	At5g19830	Peptidyl-tRNA hydrolase family protein	GO:0004045,GO:0005739,GO:0006397,GO:0008380	aminoacyl-tRNA hydrolase activity|mitochondrion|mRNA processing|RNA splicing
CsaV3_1G041840	1473.59	1800.43	1146.75	0.636929	-0.6508	7.09e-08	5.51e-07	Down	29.9987	31.4817	27.9835	19.7758	18.5018	18.2906	CNX1	molybdopterin biosynthesis protein CNX1 isoform X1	GO:0005524,GO:0005737,GO:0005829,GO:0006777,GO:0008940,GO:0009734,GO:0010038,GO:0018315,GO:0030151,GO:0032324,GO:0061598,GO:0061599	ATP binding|cytoplasm|cytosol|Mo-molybdopterin cofactor biosynthetic process|nitrate reductase activity|auxin-activated signaling pathway|response to metal ion|molybdenum incorporation into molybdenum-molybdopterin complex|molybdenum ion binding|molybdopterin cofactor biosynthetic process|molybdopterin adenylyltransferase activity|molybdopterin molybdotransferase activity
CsaV3_1G041910	366.267	491.729	240.804	0.489708	-1.03001	3.97e-11	4.74e-10	Down	7.94103	9.66495	9.96047	5.2216	4.86594	5.06794		tyrosine-specific transport protein
CsaV3_1G041920	3854.99	2817.73	4892.26	1.73625	0.79597	8.66e-07	5.71e-06	Up	137.132	149.795	152.947	207.273	248.587	277.159	CYS6	Cysteine proteinase inhibitor	GO:0004869,GO:0005576,GO:0005783,GO:0005829,GO:0006952,GO:0006972,GO:0006979,GO:0009409,GO:0009414,GO:0050897	cysteine-type endopeptidase inhibitor activity|extracellular region|endoplasmic reticulum|cytosol|defense response|hyperosmotic response|response to oxidative stress|response to cold|response to water deprivation|cobalt ion binding
CsaV3_1G041930	751.358	387.755	1114.96	2.87542	1.52378	2.45e-29	1.59e-27	Up	8.1533	7.79993	7.17084	20.4425	20.6948	23.3736	tif223	translation initiation factor eIF-2B subunit gamma	GO:0002183,GO:0003743,GO:0005085,GO:0005829,GO:0005851,GO:0016779	cytoplasmic translational initiation|translation initiation factor activity|guanyl-nucleotide exchange factor activity|cytosol|eukaryotic translation initiation factor 2B complex|nucleotidyltransferase activity	ko03013	RNA transport
CsaV3_1G041950	114.328	75.4125	153.244	2.03208	1.02296	8.05e-06	4.59e-05	Up	3.38422	2.27988	2.65429	7.44159	5.83641	5.89922	DPBF3	ABSCISIC ACID-INSENSITIVE 5-like protein 2	GO:0003700,GO:0005634,GO:0009737,GO:0009738,GO:0043565	DNA-binding transcription factor activity|nucleus|response to abscisic acid|abscisic acid-activated signaling pathway|sequence-specific DNA binding	ko04075	Plant hormone signal transduction
CsaV3_1G041980	274.927	330.094	219.761	0.665752	-0.58694	0.000807	0.003052	Down	5.84505	5.16796	5.03382	3.21904	4.57447	2.96367	At5g26960	F-box/kelch-repeat protein
CsaV3_1G042130	90.4797	117.537	63.4218	0.539588	-0.89007	0.000392	0.0016	Down	1.09538	1.41225	1.60636	0.873012	0.8369	0.610123	At5g10020	LOW QUALITY PROTEIN: probable inactive receptor kinase At5g10020
CsaV3_1G042420	530.159	313.85	746.467	2.37842	1.25	7.59e-14	1.23e-12	Up	4.50562	4.14579	3.87638	9.1986	8.94758	11.6625	LECRK1	Receptor-like protein kinase	GO:0004674,GO:0005524,GO:0006952,GO:0016021,GO:0030246	protein serine/threonine kinase activity|ATP binding|defense response|integral component of membrane|carbohydrate binding
CsaV3_1G042430	636.653	419.996	853.31	2.03171	1.0227	1.12e-07	8.43e-07	Up	7.13365	5.62012	6.52773	12.3585	11.1397	15.6567	LECRK3	Receptor-like protein kinase	GO:0004674,GO:0005524,GO:0006952,GO:0016021,GO:0030246	protein serine/threonine kinase activity|ATP binding|defense response|integral component of membrane|carbohydrate binding
CsaV3_1G042450	2273.83	1524.6	3023.06	1.98286	0.987581	2.64e-17	6.13e-16	Up	88.4299	82.7511	79.0036	154.324	153.133	148.965		Rho GTPase-activating gacO-like protein
CsaV3_1G042490	16647.9	10202.8	23093	2.26341	1.1785	7.9e-20	2.27e-18	Up	368.157	325.711	235.876	689.769	633.857	727.856	BGLU12	Beta-glucosidase	GO:0005576,GO:0005975,GO:0008422,GO:0102483	extracellular region|carbohydrate metabolic process|beta-glucosidase activity|scopolin beta-glucosidase activity	ko00940,ko00460,ko00500	Phenylpropanoid biosynthesis|Cyanoamino acid metabolism|Starch and sucrose metabolism
CsaV3_1G042560	5010	2934.58	7085.41	2.41445	1.2717	1.7e-29	1.11e-27	Up	75.9197	91.1984	85.1916	206.548	219.604	193.27	BGLU12	beta-glucosidase 24	GO:0005576,GO:0005975,GO:0008422,GO:0102483	extracellular region|carbohydrate metabolic process|beta-glucosidase activity|scopolin beta-glucosidase activity	ko00940,ko00460,ko00500	Phenylpropanoid biosynthesis|Cyanoamino acid metabolism|Starch and sucrose metabolism
CsaV3_1G042600	612.309	381.149	843.469	2.21296	1.14598	0.002018	0.006952	Up	7.54039	7.67429	5.68345	16.7757	12.8582	22.7129	JMJ30	Lysine-specific demethylase 8	GO:0003700,GO:0005634,GO:0005737,GO:0007623,GO:0009908,GO:0042752,GO:0046872,GO:0046975,GO:0051213,GO:0070544	DNA-binding transcription factor activity|nucleus|cytoplasm|circadian rhythm|flower development|regulation of circadian rhythm|metal ion binding|histone methyltransferase activity (H3-K36 specific)|dioxygenase activity|histone H3-K36 demethylation
CsaV3_1G042610	312.225	203.321	421.13	2.07126	1.05051	2.68e-05	0.000139	Up	17.4614	15.1291	14.8601	19.4726	30.1625	33.2708		Histone H3	GO:0000786,GO:0003677,GO:0005634,GO:0046982	nucleosome|DNA binding|nucleus|protein heterodimerization activity
CsaV3_1G042640	1463.07	1789.47	1136.67	0.635198	-0.65472	5.49e-08	4.33e-07	Down	24.263	28.2655	24.4436	16.8412	17.0389	15.5053	BHLH130	Transcription factor	GO:0001228,GO:0003677,GO:0003700,GO:0005634,GO:0006355,GO:0046983,GO:0048573	DNA-binding transcription activator activity, RNA polymerase II-specific|DNA binding|DNA-binding transcription factor activity|nucleus|regulation of transcription, DNA-templated|protein dimerization activity|photoperiodism, flowering
CsaV3_1G042700	477.91	323.412	632.408	1.95543	0.967484	3.07e-11	3.73e-10	Up	8.53043	7.10324	7.93929	16.3631	14.6891	15.8255	CCME	cytochrome c-type biogenesis protein CcmE	GO:0005743,GO:0005758,GO:0005886,GO:0016021,GO:0018063,GO:0020037,GO:0046872	mitochondrial inner membrane|mitochondrial intermembrane space|plasma membrane|integral component of membrane|cytochrome c-heme linkage|heme binding|metal ion binding
CsaV3_1G042730	325.762	244.451	407.073	1.66525	0.735742	4.34e-06	2.58e-05	Up	16.9693	14.296	16.4574	25.1789	28.433	28.483	UPS3	PRELI domain-containing protein	GO:0005758,GO:0015914,GO:0031314,GO:0070584,GO:1990050	mitochondrial intermembrane space|phospholipid transport|extrinsic component of mitochondrial inner membrane|mitochondrion morphogenesis|phosphatidic acid transporter activity
CsaV3_1G042770	145.859	109.365	182.352	1.66736	0.737569	0.000585	0.002293	Up	2.994	2.25757	3.62535	5.00305	4.28176	6.02755	PCMP-E82	Pentatricopeptide repeat
CsaV3_1G042800	1669.31	1281.14	2057.48	1.60598	0.683452	1e-08	8.77e-08	Up	24.3811	22.9796	24.0764	34.4761	38.566	40.5734	NFYA1	Nuclear transcription factor Y subunit A	GO:0003677,GO:0003700,GO:0006355,GO:0009793,GO:0010262,GO:0016602,GO:0048316,GO:0048510,GO:0055046	DNA binding|DNA-binding transcription factor activity|regulation of transcription, DNA-templated|embryo development ending in seed dormancy|somatic embryogenesis|CCAAT-binding factor complex|seed development|regulation of timing of transition from vegetative to reproductive phase|microgametogenesis
CsaV3_1G042840	32.727	43.0423	22.4118	0.520692	-0.9415	0.017667	0.04719	Down	0.790211	1.03441	1.33631	0.326432	0.570784	0.388839	LPAT2	1-acyl-sn-glycerol-3-phosphate acyltransferase 3-like	GO:0003841,GO:0005789,GO:0016021,GO:0016024	1-acylglycerol-3-phosphate O-acyltransferase activity|endoplasmic reticulum membrane|integral component of membrane|CDP-diacylglycerol biosynthetic process	ko00564,ko04072,ko00561	Glycerophospholipid metabolism|Phospholipase D signaling pathway|Glycerolipid metabolism
CsaV3_1G042850	1232.47	831.225	1633.72	1.96543	0.974847	3.78e-15	7.06e-14	Up	11.7417	12.0046	12.5803	23.0376	22.2057	25.493	CPK8	Calcium-dependent protein kinase	GO:0004674,GO:0005509,GO:0005524,GO:0005886	protein serine/threonine kinase activity|calcium ion binding|ATP binding|plasma membrane
CsaV3_1G042870	6275.45	4235.93	8314.97	1.96296	0.973031	4.04e-05	0.000202	Up	201.47	187.238	150.712	287.884	408.691	364.714		MP domain-containing protein
CsaV3_1G042880	6101.38	3034.18	9168.59	3.02177	1.59539	1.28e-06	8.21e-06	Up	158.85	161.084	125.353	320.425	503.615	526.021		MP domain-containing protein
CsaV3_1G042890	49.2123	67.3394	31.0852	0.461619	-1.11523	0.000773	0.002935	Down	1.70016	1.43776	1.03482	0.721971	0.875468	0.319063	At1g51440	phospholipase A1-Igamma3, chloroplastic	GO:0004620,GO:0004806,GO:0008970,GO:0009507,GO:0016042,GO:0047714	phospholipase activity|triglyceride lipase activity|phospholipase A1 activity|chloroplast|lipid catabolic process|galactolipase activity
CsaV3_1G042920	4599.63	2850.75	6348.5	2.22696	1.15507	1.32e-14	2.35e-13	Up	43.5554	35.6748	46.9559	83.9718	94.1793	105.445	NADK1	NAD kinase	GO:0003951,GO:0005524,GO:0006741,GO:0019674,GO:0042736	NAD+ kinase activity|ATP binding|NADP biosynthetic process|NAD metabolic process|NADH kinase activity	ko00760	Nicotinate and nicotinamide metabolism
CsaV3_1G042990	67.4206	86.0065	48.8347	0.567802	-0.81654	0.018973	0.05013	Down	0.878045	0.861245	0.857897	0.274292	0.290021	0.889753		Large neutral amino acids transporter small subunit like
CsaV3_1G043020	600.262	444.23	756.293	1.70248	0.767641	2.03e-05	0.000107	Up	9.10348	7.9535	10.4963	14.8679	18.1428	13.7891	VIT_06s0061g00120	Glucan endo-1,3-beta-glucosidase	GO:0005975,GO:0006952,GO:0009607,GO:0042973,GO:0046658	carbohydrate metabolic process|defense response|response to biotic stimulus|glucan endo-1,3-beta-D-glucosidase activity|anchored component of plasma membrane
CsaV3_1G043040	305.114	370.639	239.589	0.646422	-0.62945	0.001446	0.005165	Down	4.61507	4.49971	3.41464	2.79469	3.06038	2.4886	At5g12440	zinc finger CCCH domain-containing protein 46-like isoform X1	GO:0003677,GO:0003723,GO:0046872	DNA binding|RNA binding|metal ion binding
CsaV3_1G043150	500.366	649.36	351.373	0.541108	-0.88601	2.54e-09	2.42e-08	Down	17.7323	18.9771	19.4032	12.8143	8.60456	9.05151	At2g37660	NAD dependent epimerase/dehydratase family protein, expressed	GO:0005507,GO:0009507,GO:0009570,GO:0009579,GO:0042742,GO:0048046	copper ion binding|chloroplast|chloroplast stroma|thylakoid|defense response to bacterium|apoplast
CsaV3_1G043160	111.078	158.6	63.5551	0.400725	-1.31931	1.85e-08	1.56e-07	Down	4.16383	4.07381	3.76013	1.69333	1.75242	1.91689	HY2	Phycoerythrobilin ferredoxin oxidoreductase	GO:0009507,GO:0010019,GO:0010024,GO:0050619,GO:0050897	chloroplast|chloroplast-nucleus signaling pathway|phytochromobilin biosynthetic process|phytochromobilin:ferredoxin oxidoreductase activity|cobalt ion binding	ko00860	Porphyrin and chlorophyll metabolism
CsaV3_1G043170	15489.8	24503.4	6476.23	0.264299	-1.91976	2.67e-63	1.71e-60	Down	540.246	567.749	487.395	157.679	143.233	125.243	AGT1	Serine--glyoxylate aminotransferase	GO:0004760,GO:0005777,GO:0005886,GO:0008453,GO:0009507,GO:0009570,GO:0009853,GO:0016020,GO:0019265,GO:0048046,GO:0050281	serine-pyruvate transaminase activity|peroxisome|plasma membrane|alanine-glyoxylate transaminase activity|chloroplast|chloroplast stroma|photorespiration|membrane|glycine biosynthetic process, by transamination of glyoxylate|apoplast|serine-glyoxylate transaminase activity	ko00260,ko00680,ko00630,ko04146,ko01200,ko00250	Glycine, serine and threonine metabolism|Methane metabolism|Glyoxylate and dicarboxylate metabolism|Peroxisome|Carbon metabolism|Alanine, aspartate and glutamate metabolism
CsaV3_1G043180	1304.59	1876.57	732.61	0.390398	-1.35698	8.08e-28	4.71e-26	Down	46.0436	53.0441	51.5662	19.1511	18.0776	22.1541	At4g18380	F-box protein At4g18380-like
CsaV3_1G043220	1826.32	2297.42	1355.22	0.589887	-0.76149	1.12e-10	1.27e-09	Down	43.1772	43.0711	50.4711	27.1143	25.4478	25.1633	At1g34470	Protein of unknown function (DUF803)	GO:0005769,GO:0005886,GO:0015095,GO:0015693,GO:0016021	early endosome|plasma membrane|magnesium ion transmembrane transporter activity|magnesium ion transport|integral component of membrane
CsaV3_1G043380	171.174	123.587	218.762	1.7701	0.823831	2.8e-05	0.000145	Up	3.96185	2.94614	4.49887	7.06264	6.44121	6.68606		Calcium-dependent lipid-binding domain-containing protein
CsaV3_1G043420	42.1303	30.9514	53.3092	1.72236	0.784383	0.039553	0.093192	Up	2.21476	1.13551	2.33742	4.14151	2.50921	3.44252		Unknown protein
CsaV3_1G043440	1151.95	908.729	1395.18	1.53531	0.618528	6.33e-07	4.27e-06	Up	12.3735	48.362	97.8679	146.137	103.997	195.978		Unknown protein
CsaV3_1G043450	3974.72	3091.51	4857.92	1.57137	0.652025	6.67e-09	6e-08	Up	42.4607	41.3212	43.3401	60.5585	67.4682	67.2441	SMG7	Protein smg7	GO:0000184,GO:0000932,GO:0004540,GO:0005634,GO:0005697,GO:0005737,GO:0006952,GO:0007004,GO:0007275,GO:0040008,GO:0042162,GO:0043021,GO:0043487,GO:0051321,GO:0070034,GO:0090306	nuclear-transcribed mRNA catabolic process, nonsense-mediated decay|P-body|ribonuclease activity|nucleus|telomerase holoenzyme complex|cytoplasm|defense response|telomere maintenance via telomerase|multicellular organism development|regulation of growth|telomeric DNA binding|ribonucleoprotein complex binding|regulation of RNA stability|meiotic cell cycle|telomerase RNA binding|spindle assembly in…	ko03015	mRNA surveillance pathway
CsaV3_1G043650	97.7236	57.0071	138.44	2.42847	1.28005	2.09e-07	1.51e-06	Up	1.59211	1.75749	1.24419	3.62691	4.51099	3.44066	At3g60510	3-hydroxyisobutyryl-CoA hydrolase-like protein 1, mitochondrial	GO:0003860,GO:0005739,GO:0006635	3-hydroxyisobutyryl-CoA hydrolase activity|mitochondrion|fatty acid beta-oxidation	ko01200,ko00640,ko00410,ko00280	Carbon metabolism|Propanoate metabolism|beta-Alanine metabolism|Valine, leucine and isoleucine degradation
CsaV3_1G043710	14987.1	19525.7	10448.6	0.535118	-0.90207	2.17e-10	2.37e-09	Down	768.212	823.275	714.633	405.451	440.907	302.442	CAB8	Chlorophyll a-b binding protein, chloroplastic	GO:0009416,GO:0009522,GO:0009523,GO:0009535,GO:0009768,GO:0010287,GO:0016021,GO:0016168,GO:0018298,GO:0046872	response to light stimulus|photosystem I|photosystem II|chloroplast thylakoid membrane|photosynthesis, light harvesting in photosystem I|plastoglobule|integral component of membrane|chlorophyll binding|protein-chromophore linkage|metal ion binding	ko00196	Photosynthesis - antenna proteins
CsaV3_1G043820	37.8695	25.6109	50.128	1.95729	0.968858	0.016452	0.044285	Up	1.06377	0.414506	0.305699	0.993901	0.932646	1.34864		R3H and coiled-coil domain-containing protein 1
CsaV3_1G043840	522.194	121.938	922.45	7.56492	2.91933	9.94e-38	1.25e-35	Up	3.35987	2.65344	4.24179	23.0257	24.0145	30.5954	PUB23	RING-type E3 ubiquitin transferase	GO:0004842,GO:0005829,GO:0006952,GO:0009414,GO:0010200,GO:0016567,GO:0051865	ubiquitin-protein transferase activity|cytosol|defense response|response to water deprivation|response to chitin|protein ubiquitination|protein autoubiquitination
CsaV3_1G043940	319.016	402.434	235.599	0.585435	-0.77242	2e-05	0.000106	Down	5.20987	5.8843	6.99508	3.50082	3.71464	3.33744		DUF594 family protein
CsaV3_1G043950	2.78611	5.24326	0.328961	0.06274	-3.99448	0.034143	0.082549	Down	0	1.46709	0	0.316881	0	0		Unknown protein
CsaV3_1G044020	3673.42	2535.22	4811.62	1.89791	0.924413	2.99e-16	6.19e-15	Up	40.4866	39.3325	40.4339	76.5592	65.8194	77.8116		DnaJ	GO:0005524,GO:0006457,GO:0009408,GO:0016020,GO:0031072,GO:0046872,GO:0051082	ATP binding|protein folding|response to heat|membrane|heat shock protein binding|metal ion binding|unfolded protein binding	ko04141	Protein processing in endoplasmic reticulum
CsaV3_1G044110	780.596	594.708	966.485	1.62514	0.700565	9.84e-08	7.48e-07	Up	8.45906	6.88689	8.43103	12.7486	12.6512	13.1309	ECT4	YTH domain containing protein	GO:0003723,GO:0005737	RNA binding|cytoplasm
CsaV3_1G044120	21.0132	37.7189	4.30759	0.114202	-3.13034	3.18e-08	2.58e-07	Down	1.03731	1.33831	1.61683	0.323947	0	0.171635		Jasmonate induced protein
CsaV3_1G044130	346.627	476.516	216.738	0.454838	-1.13658	8.86e-13	1.28e-11	Down	9.97832	10.2499	9.22653	4.85449	4.61174	4.25473	At5g58090	Glucan endo-1,3-beta-glucosidase	GO:0005886,GO:0005975,GO:0006952,GO:0009506,GO:0031225,GO:0042973,GO:0046658	plasma membrane|carbohydrate metabolic process|defense response|plasmodesma|anchored component of membrane|glucan endo-1,3-beta-D-glucosidase activity|anchored component of plasma membrane	ko00500	Starch and sucrose metabolism
CsaV3_1G044140	92.5186	136.69	48.3473	0.353701	-1.4994	4.06e-09	3.74e-08	Down	0.593242	1.18582	0.972708	0.491385	0.33807	0.593061	At1g65240	aspartic proteinase-like protein 2	GO:0004190,GO:0005886,GO:0006508,GO:0030163,GO:0031225,GO:0046658	aspartic-type endopeptidase activity|plasma membrane|proteolysis|protein catabolic process|anchored component of membrane|anchored component of plasma membrane
CsaV3_1G044210	1967.3	2469.25	1465.35	0.593439	-0.75283	7.5e-09	6.67e-08	Down	100.604	110.998	113.921	51.6378	70.6944	64.4833	HD3A	Flowering locus T protein	GO:0005634,GO:0005737,GO:0008429,GO:0009908,GO:0009909,GO:0010229,GO:0030154,GO:0048510,GO:0048572,GO:0048575	nucleus|cytoplasm|phosphatidylethanolamine binding|flower development|regulation of flower development|inflorescence development|cell differentiation|regulation of timing of transition from vegetative to reproductive phase|short-day photoperiodism|short-day photoperiodism, flowering
CsaV3_1G044280	563.861	730.473	397.25	0.543826	-0.87878	4.05e-10	4.27e-09	Down	11.1696	12.4361	12.2541	6.76765	5.75374	6.87777	PRFB1	Peptide chain release factor 2	GO:0006396,GO:0006415,GO:0009507,GO:0009570,GO:0009657,GO:0016149	RNA processing|translational termination|chloroplast|chloroplast stroma|plastid organization|translation release factor activity, codon specific
CsaV3_1G044460	21.6153	29.8645	13.3661	0.447558	-1.15985	0.017726	0.047298	Down	0.559516	0.766382	0.744811	0.294166	0.254156	0.411697	CBP1	Carboxypeptidase	GO:0004185,GO:0005777,GO:0019748	serine-type carboxypeptidase activity|peroxisome|secondary metabolic process
CsaV3_1G044500	788.954	481.399	1096.51	2.27776	1.18761	4.05e-19	1.1e-17	Up	18.1715	18.6103	17.3695	39.4346	40.176	41.2853	IPI1	Isopentenyl-diphosphate Delta-isomerase	GO:0004452,GO:0008299,GO:0015979,GO:0015995,GO:0016787,GO:0046872,GO:0050992	isopentenyl-diphosphate delta-isomerase activity|isoprenoid biosynthetic process|photosynthesis|chlorophyll biosynthetic process|hydrolase activity|metal ion binding|dimethylallyl diphosphate biosynthetic process	ko00900	Terpenoid backbone biosynthesis
CsaV3_1G044530	13.69	5.28125	22.0988	4.18439	2.06502	0.00135	0.004855	Up	0	0	0	0	0	0	SNRNP48	U11/U12 small nuclear ribonucleoprotein 48 kDa protein	GO:0005681,GO:0006397,GO:0008380,GO:0046872	spliceosomal complex|mRNA processing|RNA splicing|metal ion binding
CsaV3_1G044550	830.944	551.798	1110.09	2.01177	1.00846	1.65e-14	2.88e-13	Up	17.951	18.4737	20.831	40.5707	42.0722	42.8464	DSP3	Tyrosine phosphatase family protein	GO:0004725,GO:0005634,GO:0005737,GO:0016791	protein tyrosine phosphatase activity|nucleus|cytoplasm|phosphatase activity
CsaV3_1G044640	115.099	140.049	90.1488	0.643693	-0.63556	0.005129	0.015978	Down	1.85273	1.84603	2.10303	1.2424	0.978775	1.51165	CLV2	leucine-rich repeat receptor-like protein CLAVATA2	GO:0005789,GO:0005886,GO:0007275,GO:0010075,GO:0016020,GO:0016021,GO:0048507	endoplasmic reticulum membrane|plasma membrane|multicellular organism development|regulation of meristem growth|membrane|integral component of membrane|meristem development
CsaV3_1G044940	256.82	350.222	163.419	0.466616	-1.09969	2.12e-10	2.32e-09	Down	4.12818	3.98233	4.0927	1.88632	2.02179	1.65126		Pentatricopeptide repeat-containing protein, putative
CsaV3_1G045010	618.852	760.712	476.992	0.627033	-0.67339	9.57e-07	6.26e-06	Down	34.3468	32.9651	35.8869	25.4781	22.2504	19.279	PAP4	PAP fibrillin	GO:0009507,GO:0009534,GO:0009535,GO:0010287	chloroplast|chloroplast thylakoid|chloroplast thylakoid membrane|plastoglobule
CsaV3_1G045030	850.334	551.865	1148.8	2.08168	1.05774	5.71e-16	1.15e-14	Up	10.1592	9.62699	9.30738	20.353	19.0527	22.1044	TH2	Transcriptional activator, TenA family	GO:0005739,GO:0005829,GO:0009228,GO:0042131,GO:0050334	mitochondrion|cytosol|thiamine biosynthetic process|thiamine phosphate phosphatase activity|thiaminase activity
CsaV3_1G045100	132.43	165.878	98.9819	0.596714	-0.74489	0.000514	0.002044	Down	2.9467	3.33595	3.75382	2.07061	2.45213	1.70098	At1g05670	pentatricopeptide repeat-containing protein At1g05670, mitochondrial
CsaV3_1G045110	70.8119	98.2111	43.4127	0.442035	-1.17777	2.79e-05	0.000144	Down	1.69941	2.40066	1.85563	0.826873	0.665527	1.0963	At3g04760	pentatricopeptide repeat-containing protein At3g04760, chloroplastic
CsaV3_1G045120	583.335	464.343	702.326	1.51252	0.59695	1.7e-05	9.1e-05	Up	5.43687	5.43837	5.1476	8.41393	8.69728	8.07236		Ankyrin repeat domain-containing protein
CsaV3_1G045160	543.292	303.587	782.997	2.57915	1.3669	2.27e-11	2.8e-10	Up	4.87738	5.30493	4.65313	12.6267	15.0386	11.0328		Vacuolar protein sorting-associated protein 62
CsaV3_1G045230	41.1191	52.5301	29.708	0.565543	-0.82229	0.020844	0.054359	Down	0.928662	0.907071	1.4529	0.540079	0.471596	0.63587	KING1	SNF1-related protein kinase regulatory subunit gamma-1-like	GO:0005524,GO:0005975,GO:0006633,GO:0009505,GO:0019887,GO:0042128	ATP binding|carbohydrate metabolic process|fatty acid biosynthetic process|plant-type cell wall|protein kinase regulator activity|nitrate assimilation
CsaV3_1G045260	78.2845	94.4063	62.1628	0.65846	-0.60283	0.023385	0.059947	Down	7.16559	7.35904	6.68938	4.08138	3.78196	5.24536		CTP-dependent diacylglycerol kinase
CsaV3_1G045280	60.7246	48.4	73.0492	1.50928	0.593861	0.044886	0.103535	Up	0.231377	0	0	0	0	0		Unknown protein
CsaV3_1G045490	3070.7	2264.45	3876.95	1.71209	0.775762	3.05e-08	2.48e-07	Up	35.315	39.2478	44.9149	67.281	67.1218	77.6942	WDL3	protein WVD2-like 2	GO:0008017,GO:0009826,GO:0043622,GO:0051511,GO:0055028	microtubule binding|unidimensional cell growth|cortical microtubule organization|negative regulation of unidimensional cell growth|cortical microtubule
CsaV3_1G045550	351.608	233.303	469.912	2.01417	1.01018	1.34e-10	1.51e-09	Up	8.165	7.75831	6.44076	15.1548	12.9154	17.1369	CYP19-3	Peptidyl-prolyl cis-trans isomerase	GO:0003755,GO:0005739,GO:0005794,GO:0005829,GO:0006457,GO:0007165,GO:0016018,GO:0046686,GO:0051082	peptidyl-prolyl cis-trans isomerase activity|mitochondrion|Golgi apparatus|cytosol|protein folding|signal transduction|cyclosporin A binding|response to cadmium ion|unfolded protein binding
CsaV3_1G045580	1156.37	897.965	1414.78	1.57554	0.655848	1.14e-07	8.59e-07	Up	27.2105	24.3679	24.0897	39.9219	36.4002	43.1936	Os03g0268000	Serine/threonine-protein phosphatase	GO:0004721,GO:0046872	phosphoprotein phosphatase activity|metal ion binding	ko04024,ko03015,ko04810,ko04114,ko04510,ko04390,ko04022,ko04113	cAMP signaling pathway|mRNA surveillance pathway|Regulation of actin cytoskeleton|Oocyte meiosis|Focal adhesion|Hippo signaling pathway|cGMP-PKG signaling pathway|Meiosis - yeast
CsaV3_1G045620	182.727	130.359	235.096	1.80345	0.850756	1e-05	5.6e-05	Up	0	0	0.213054	0	0	0	TIM23-3	Mitochondrial import inner membrane translocase subunit TIM23-like protein	GO:0005744,GO:0008320,GO:0030150,GO:0031305	TIM23 mitochondrial import inner membrane translocase complex|protein transmembrane transporter activity|protein import into mitochondrial matrix|integral component of mitochondrial inner membrane
CsaV3_1G045650	3991.17	4925.72	3056.62	0.620543	-0.6884	2.31e-07	1.66e-06	Down	75.695	86.094	67.6168	55.9712	46.1388	41.1176		Zeta-carotene desaturase	GO:0009507,GO:0009509,GO:0016117,GO:0016719,GO:0052886,GO:0052887,GO:0052889	chloroplast|chromoplast|carotenoid biosynthetic process|carotene 7,8-desaturase activity|9,9'-dicis-carotene:quinone oxidoreductase activity|7,9,9'-tricis-neurosporene:quinone oxidoreductase activity|9,9'-di-cis-zeta-carotene desaturation to 7,9,7',9'-tetra-cis-lycopene	ko00906	Carotenoid biosynthesis
CsaV3_1G045680	1163.56	1510.48	816.642	0.540649	-0.88724	1.09e-12	1.56e-11	Down	32.5661	33.0894	31.4058	18.7326	16.7295	17.2278		Myelin-associated oligodendrocyte basic protein
CsaV3_1G045720	313.311	213.134	413.487	1.94003	0.956078	4.75e-09	4.35e-08	Up	1.92944	2.92204	2.92052	5.48862	5.16155	4.86154	TCX5	protein tesmin/TSO1-like CXC 5	GO:0003700,GO:0005634,GO:0006355,GO:0007275,GO:0046872	DNA-binding transcription factor activity|nucleus|regulation of transcription, DNA-templated|multicellular organism development|metal ion binding
CsaV3_1G045750	91.3749	135.359	47.3905	0.350109	-1.51413	2.19e-06	1.36e-05	Down	4.78385	6.83386	5.94391	2.06502	1.22313	1.51986	ARAC7	Rac-like GTP-binding protein	GO:0000902,GO:0003924,GO:0005525,GO:0005634,GO:0005737,GO:0005886,GO:0007015,GO:0007266,GO:0009738,GO:0016477,GO:0019901,GO:0030036,GO:0030838,GO:0031532	cell morphogenesis|GTPase activity|GTP binding|nucleus|cytoplasm|plasma membrane|actin filament organization|Rho protein signal transduction|abscisic acid-activated signaling pathway|cell migration|protein kinase binding|actin cytoskeleton organization|positive regulation of actin filament polymerization|actin cytoskeleton reorganization	ko04145,ko04520,ko04015,ko04071,ko04014,ko04151,ko04510,ko04013,ko04310,ko04024,ko04010,ko04810,ko04370	Phagosome|Adherens junction|Rap1 signaling pathway|Sphingolipid signaling pathway|Ras signaling pathway|PI3K-Akt signaling pathway|Focal adhesion|MAPK signaling pathway - fly|Wnt signaling pathway|cAMP signaling pathway|MAPK signaling pathway|Regulation of actin cytoskeleton|VEGF signaling pathway
CsaV3_1G045790	88.7943	28.0434	149.545	5.33263	2.41485	1.48e-05	8.04e-05	Up	0.991157	0.470505	1.06184	6.11585	2.9866	9.91216		Transposase, MuDR, MULE transposase domain protein
CsaV3_1G045800	3326.37	1622.46	5030.28	3.10039	1.63245	7.09e-09	6.34e-08	Up	54.8997	41.4995	45.3836	129.589	116.632	176.915	BSPA	bark storage protein A	GO:0003824,GO:0009116,GO:0045735	catalytic activity|nucleoside metabolic process|nutrient reservoir activity
CsaV3_1G045880	126.939	98.0826	155.796	1.58841	0.667588	0.002469	0.00832	Up	1.87444	2.44894	2.45979	2.88091	4.02325	4.68204		DUF3537 domain-containing protein
CsaV3_1G045890	4120.68	5080.21	3161.16	0.62225	-0.68443	1.08e-09	1.07e-08	Down	96.5257	105.911	86.1416	71.4123	62.8402	58.937	AOX4	Ubiquinol oxidase	GO:0009535,GO:0009579,GO:0009657,GO:0009916,GO:0016021,GO:0016117,GO:0046862,GO:0046872,GO:0070469,GO:0102721	chloroplast thylakoid membrane|thylakoid|plastid organization|alternative oxidase activity|integral component of membrane|carotenoid biosynthetic process|chromoplast membrane|metal ion binding|respiratory chain|ubiquinol:oxygen oxidoreductase activity
CsaV3_1G046070	37.5077	21.97	53.0454	2.41445	1.2717	0.000751	0.002862	Up	0.304861	0.326015	0.533536	1.132	0.719499	1.20466	PFP-BETA	Pyrophosphate--fructose 6-phosphate 1-phosphotransferase	GO:0003872,GO:0005524,GO:0005737,GO:0006002,GO:0046872,GO:0047334	6-phosphofructokinase activity|ATP binding|cytoplasm|fructose 6-phosphate metabolic process|metal ion binding|diphosphate-fructose-6-phosphate 1-phosphotransferase activity	ko00030,ko00051,ko00010	Pentose phosphate pathway|Fructose and mannose metabolism|Glycolysis / Gluconeogenesis
CsaV3_1G046220	722.225	921.801	522.649	0.566987	-0.81861	7.51e-08	5.82e-07	Down	37.2566	49.9383	45.2189	24.698	24.3766	21.9119	SRX	Sulfiredoxin	GO:0005524,GO:0005739,GO:0009507,GO:0032542,GO:0034599	ATP binding|mitochondrion|chloroplast|sulfiredoxin activity|cellular response to oxidative stress
CsaV3_1G046240	233.198	181.288	285.108	1.57268	0.653225	0.000206	0.000896	Up	2.58151	2.22156	2.23314	3.36236	3.50011	3.68176	CPN60A2	60 kDa chaperonin	GO:0005524,GO:0005739,GO:0005829,GO:0006458,GO:0007005,GO:0009507,GO:0042026,GO:0051082	ATP binding|mitochondrion|cytosol|'de novo' protein folding|mitochondrion organization|chloroplast|protein refolding|unfolded protein binding
CsaV3_1G046260	175.55	253.216	97.8848	0.386566	-1.37121	2.81e-09	2.65e-08	Down	4.71114	6.13093	4.83646	1.96357	1.7111	2.04236	At2g35130	pentatricopeptide repeat-containing protein At2g35130
CsaV3_1G046280	56.9066	69.8141	43.9991	0.630232	-0.66604	0.030958	0.076141	Down	1.05916	0.815633	0.832698	0.763221	0.398577	0.590799		DCD (Development and Cell Death) domain protein
CsaV3_1G046320	6365.97	3777.33	8954.61	2.37062	1.24527	5.37e-29	3.37e-27	Up	145.463	120.493	122.735	313.931	329.375	304.647	gto2	Glutathione S-transferase family protein	GO:0004364,GO:0005634,GO:0005737,GO:0005794,GO:0005829,GO:0045174,GO:0071555,GO:0098869	glutathione transferase activity|nucleus|cytoplasm|Golgi apparatus|cytosol|glutathione dehydrogenase (ascorbate) activity|cell wall organization|cellular oxidant detoxification
CsaV3_1G046340	229.69	142.018	317.363	2.23466	1.16006	1.15e-09	1.14e-08	Up	3.76614	4.69455	3.55917	9.47907	11.5731	10.7687		Unknown protein
CsaV3_1G046360	15.7117	8.31924	23.1041	2.77719	1.47362	0.010809	0.030778	Up	0.378237	0.417918	0.071807	0.544271	0.955184	0.230271	NRPB5A	DNA-directed RNA polymerases II and IV subunit 5A-like	GO:0000418,GO:0003677,GO:0003899,GO:0005665,GO:0005666,GO:0005736,GO:0006360,GO:0006366,GO:0006383	RNA polymerase IV complex|DNA binding|DNA-directed 5'-3' RNA polymerase activity|RNA polymerase II, core complex|RNA polymerase III complex|RNA polymerase I complex|transcription by RNA polymerase I|transcription by RNA polymerase II|transcription by RNA polymerase III	ko03020,ko00230,ko00240	RNA polymerase|Purine metabolism|Pyrimidine metabolism
CsaV3_1G046380	37.5812	0	75.1623	Inf	Inf	1.26e-29	8.3e-28	Up	0	0	0	1.82106	1.32033	2.03659	SEN1	p-loop containing nucleoside triphosphate hydrolase superfamily protein	GO:0005524,GO:0005634,GO:0005657,GO:0005737,GO:0006283,GO:0006353,GO:0006364,GO:0006369,GO:0006378,GO:0008033,GO:0008094,GO:0008186,GO:0016180,GO:0019904,GO:0031124,GO:0031126,GO:0032575,GO:0033682,GO:0035649,GO:0035861,GO:0043141,GO:0045005,GO:0045454,GO:1990248	ATP binding|nucleus|replication fork|cytoplasm|transcription-coupled nucleotide-excision repair|DNA-templated transcription, termination|rRNA processing|termination of RNA polymerase II transcription|mRNA polyadenylation|tRNA processing|DNA-dependent ATPase activity|RNA-dependent ATPase activity|snRNA processing|protein domain specific binding|mRNA 3'-end processing|snoRNA 3'-end processing|ATP-d…
CsaV3_1G046390	1.83258	0	3.66515	Inf	Inf	0.047274	0.108228	Up	0	0	0	0	0	0		P-loop containing nucleoside triphosphate hydrolase protein
CsaV3_1G046440	38.8104	21.0694	56.5514	2.68405	1.42441	0.000136	0.000617	Up	1.15447	0.921209	1.41575	2.38412	3.63746	3.88986	PP2A9	protein PHLOEM PROTEIN 2-LIKE A9-like	GO:0030246	carbohydrate binding
CsaV3_1G046490	282.067	173.896	390.239	2.2441	1.16613	4.62e-12	6.2e-11	Up	3.92854	3.17227	3.79057	7.77642	8.48636	8.23932	OFUT23	GDP-fucose protein O-fucosyltransferase
CsaV3_1G046520	616.405	788.344	444.466	0.563797	-0.82675	0.005838	0.017934	Down	25.6955	27.1245	15.4897	13.1428	12.4427	14.5444	IRT1	fe(2+) transport protein 1	GO:0005381,GO:0005385,GO:0005768,GO:0005769,GO:0005773,GO:0005802,GO:0005886,GO:0009617,GO:0015675,GO:0016021,GO:0030001,GO:0055072,GO:0071281,GO:0071369,GO:0071577,GO:0071732	iron ion transmembrane transporter activity|zinc ion transmembrane transporter activity|endosome|early endosome|vacuole|trans-Golgi network|plasma membrane|response to bacterium|nickel cation transport|integral component of membrane|metal ion transport|iron ion homeostasis|cellular response to iron ion|cellular response to ethylene stimulus|zinc ion transmembrane transport|cellular response to ni…
CsaV3_1G046550	303.459	421.688	185.231	0.439259	-1.18685	7.37e-13	1.07e-11	Down	16.8106	16.6827	15.3589	7.8755	6.79667	7.29136	FKBP17-1	Peptidylprolyl isomerase	GO:0003755,GO:0009543	peptidyl-prolyl cis-trans isomerase activity|chloroplast thylakoid lumen
CsaV3_1G046620	52.4659	33.2082	71.7236	2.15982	1.11091	0.027737	0.069227	Up	1.49496	1.89476	1.42385	1.90865	3.76583	4.77572		Cysteine proteinase inhibitor	GO:0004869,GO:0005576,GO:0006952	cysteine-type endopeptidase inhibitor activity|extracellular region|defense response
CsaV3_1G046650	937.12	1340.16	534.085	0.398525	-1.32726	1.7e-24	7.51e-23	Down	12.3485	13.5739	12.3333	5.58651	4.51116	5.46499	LIN	RING-type E3 ubiquitin transferase	GO:0004842,GO:0009877	ubiquitin-protein transferase activity|nodulation
CsaV3_1G046680	12113	15185.5	9040.59	0.595343	-0.74821	1.47e-11	1.86e-10	Down	501.345	519.077	501.052	320.825	321.076	251.499	PSAF	Photosystem I reaction center subunit III	GO:0009507,GO:0009534,GO:0009535,GO:0009538,GO:0009579,GO:0009941,GO:0010287,GO:0015979,GO:0016020,GO:0016021,GO:0019904	chloroplast|chloroplast thylakoid|chloroplast thylakoid membrane|photosystem I reaction center|thylakoid|chloroplast envelope|plastoglobule|photosynthesis|membrane|integral component of membrane|protein domain specific binding	ko00195	Photosynthesis
CsaV3_2G001120	47.3372	62.2351	32.4393	0.521237	-0.93999	0.00498	0.015556	Down	1.00993	0.844344	1.2703	0.458208	0.566634	0.772295	GG3	guanine nucleotide-binding protein subunit gamma 3-like	GO:0005886,GO:0007186,GO:0009737	plasma membrane|G protein-coupled receptor signaling pathway|response to abscisic acid
CsaV3_2G001160	774.878	584.855	964.9	1.64981	0.7223	4.23e-08	3.38e-07	Up	8.02807	7.27012	8.8949	13.8789	11.2845	14.4281	OFUT35	O-fucosyltransferase family protein
CsaV3_2G001180	35.6423	46.5793	24.7053	0.530393	-0.91487	0.016274	0.043885	Down	0.955032	1.37618	1.64296	0.774192	0.708704	0.524966	GRF1	Growth-regulating factor	GO:0005524,GO:0005634,GO:0006351,GO:0006355,GO:0009739,GO:0030912,GO:0032502	ATP binding|nucleus|transcription, DNA-templated|regulation of transcription, DNA-templated|response to gibberellin|response to deep water|developmental process
CsaV3_2G001200	1512.3	1826.4	1198.18	0.656034	-0.60816	4.51e-07	3.11e-06	Down	88.7832	77.4903	81.1495	48.0466	54.2071	54.7045	UP3	stress-response A/B barrel domain-containing protein UP3	GO:0005777,GO:0009507,GO:0009570	peroxisome|chloroplast|chloroplast stroma
CsaV3_2G001220	798.331	1033.87	562.794	0.544358	-0.87737	2.43e-11	2.98e-10	Down	187.88	195.502	197.003	77.3634	89.3561	93.2765	EFL3	Protein elf4-like 4	GO:0005634,GO:0009649,GO:0042753,GO:0042803,GO:0048511	nucleus|entrainment of circadian clock|positive regulation of circadian rhythm|protein homodimerization activity|rhythmic process
CsaV3_2G001250	69.6365	98.3717	40.9012	0.415783	-1.2661	7.97e-06	4.55e-05	Down	2.41297	1.97844	3.06577	0.630729	1.58386	1.60489	ACL5	Polyamine aminopropyltransferase	GO:0005737,GO:0006596,GO:0009926,GO:0010087,GO:0010487,GO:0016768,GO:0048759	cytoplasm|polyamine biosynthetic process|auxin polar transport|phloem or xylem histogenesis|thermospermine synthase activity|spermine synthase activity|xylem vessel member cell differentiation
CsaV3_2G001290	3284.72	4987.12	1582.32	0.31728	-1.65617	3.61e-46	7.84e-44	Down	75.0912	70.0095	82.4634	25.9247	23.1674	24.7363		Threonine synthase-like	GO:0004795,GO:0009088,GO:0009507,GO:0030170	threonine synthase activity|threonine biosynthetic process|chloroplast|pyridoxal phosphate binding	ko00260,ko01230,ko00750	Glycine, serine and threonine metabolism|Biosynthesis of amino acids|Vitamin B6 metabolism
CsaV3_2G001300	6.48559	11.9626	1.00859	0.084312	-3.56812	0.003348	0.010937	Down	4.05575	4.10909	3.90116	2.2835	1.7138	2.67826	UBA1C	UBP1-associated proteins 1C	GO:0003723,GO:0005634,GO:0008270,GO:1990904	RNA binding|nucleus|zinc ion binding|ribonucleoprotein complex
CsaV3_2G001310	771.983	572.9	971.065	1.695	0.761284	5.73e-07	3.87e-06	Up	8.83093	7.37405	7.40679	12.9564	11.6979	15.876		60S ribosomal protein L18a-like protein
CsaV3_2G001360	428.805	323.823	533.787	1.64839	0.721058	2.66e-05	0.000138	Up	4.88811	4.07897	4.81025	6.56616	6.86225	8.8068	PUB34	LOW QUALITY PROTEIN: U-box domain-containing protein 34-like
CsaV3_2G001370	1712.26	2427.99	996.532	0.410435	-1.28477	4.6e-26	2.32e-24	Down	46.3009	51.7396	50.6811	23.9259	19.4759	18.3943	LUT2	Lycopene epsilon cyclase	GO:0006744,GO:0016021,GO:0016117,GO:0016123,GO:0016705,GO:0031969,GO:0045435	ubiquinone biosynthetic process|integral component of membrane|carotenoid biosynthetic process|xanthophyll biosynthetic process|oxidoreductase activity, acting on paired donors, with incorporation or reduction of molecular oxygen|chloroplast membrane|lycopene epsilon cyclase activity	ko00906	Carotenoid biosynthesis
CsaV3_2G001400	38.1821	61.6052	14.759	0.239573	-2.06146	1.14e-07	8.61e-07	Down	1.41651	1.40685	1.3863	0.185845	0.521914	0.292113	HSF30	Heat shock transcription factor	GO:0003700,GO:0005634,GO:0043565	DNA-binding transcription factor activity|nucleus|sequence-specific DNA binding
CsaV3_2G001410	3674.72	2648.71	4700.73	1.77472	0.827594	2.13e-13	3.31e-12	Up	54.4315	49.8129	45.2687	87.0694	83.8298	83.6598	NAP1	Nucleosome assembly protein like	GO:0005634,GO:0005737,GO:0006334	nucleus|cytoplasm|nucleosome assembly
CsaV3_2G001440	145.442	67.4698	223.415	3.31134	1.72741	1.17e-15	2.27e-14	Up	1.09278	1.27709	1.43845	3.49782	4.27974	4.48939	BHLH41	Basic helix-loop-helix transcription factor	GO:0003677,GO:0003700,GO:0005634,GO:0006355,GO:0010200,GO:0046983	DNA binding|DNA-binding transcription factor activity|nucleus|regulation of transcription, DNA-templated|response to chitin|protein dimerization activity
CsaV3_2G001460	70.3435	117.365	23.3219	0.198712	-2.33125	9.47e-15	1.71e-13	Down	3.19427	3.6249	3.31315	0.810573	0.368807	0.780414		Protein SON like
CsaV3_2G001470	92.0291	125.389	58.6689	0.467894	-1.09574	0.000202	0.00088	Down	2.58828	2.32905	1.69117	1.19771	0.695651	1.22342	PAO5	Polyamine oxidase	GO:0005737,GO:0016491,GO:0046592,GO:0048510,GO:1990534	cytoplasm|oxidoreductase activity|polyamine oxidase activity|regulation of timing of transition from vegetative to reproductive phase|thermospermine oxidase activity	ko00330,ko00410	Arginine and proline metabolism|beta-Alanine metabolism
CsaV3_2G001480	2721.38	3443.43	1999.34	0.580626	-0.78432	7.22e-12	9.45e-11	Down	50.625	54.1766	55.6529	29.5163	31.8571	29.7213		Dystrophin-1
CsaV3_2G001520	791.699	1077.82	505.584	0.469082	-1.09209	1.88e-16	3.99e-15	Down	16.1381	14.662	15.1899	7.56798	6.64113	7.20168	TET2	Methyltransferase type 11
CsaV3_2G001600	347.632	423.579	271.684	0.641401	-0.6407	4.66e-05	0.00023	Down	9.82444	8.85228	8.98968	6.22855	5.38571	6.48551	HAG2	histone acetyltransferase type B catalytic subunit	GO:0000781,GO:0000790,GO:0005634,GO:0005829,GO:0006348,GO:0010485,GO:0042393,GO:0043967	chromosome, telomeric region|nuclear chromatin|nucleus|cytosol|chromatin silencing at telomere|H4 histone acetyltransferase activity|histone binding|histone H4 acetylation
CsaV3_2G001640	1312.14	974.913	1649.38	1.69182	0.758576	6.1e-10	6.3e-09	Up	17.4608	17.4663	18.0936	27.1373	29.4467	29.23	VPS32.1	vacuolar protein sorting-associated protein 32 homolog 2	GO:0000815,GO:0005886,GO:0007034,GO:0015031	ESCRT III complex|plasma membrane|vacuolar transport|protein transport	ko04144	Endocytosis
CsaV3_2G001670	695.097	839.255	550.939	0.656462	-0.60722	5.96e-06	3.48e-05	Down	6.07941	6.60938	5.77966	4.28586	4.24355	3.89832		Ephrin type-B receptor
CsaV3_2G001690	99.4719	66.6306	132.313	1.98577	0.989701	4.79e-05	0.000237	Up	0	0	0	0.467268	0	0		Unknown protein
CsaV3_2G001710	70.4743	45.3199	95.6288	2.11008	1.0773	0.000134	0.000609	Up	0.624701	0.684413	0.70035	1.07264	1.30497	1.66395	NAC075	NAC domain-containing protein	GO:0003700,GO:0005634,GO:0007275,GO:0043565,GO:0044212,GO:0045893,GO:0071555,GO:1905177	DNA-binding transcription factor activity|nucleus|multicellular organism development|sequence-specific DNA binding|transcription regulatory region DNA binding|positive regulation of transcription, DNA-templated|cell wall organization|tracheary element differentiation
CsaV3_2G001730	145.409	104.507	186.311	1.78277	0.834119	6.75e-05	0.000323	Up	2.28583	2.20689	2.75112	3.74099	5.0214	4.0737	LRX2	leucine-rich repeat extensin-like protein 4	GO:0005576,GO:0005618,GO:0007275,GO:0071555	extracellular region|cell wall|multicellular organism development|cell wall organization
CsaV3_2G001800	66.4115	96.1329	36.6902	0.381661	-1.38964	2.04e-06	1.27e-05	Down	5.09339	3.46036	5.58334	3.17115	3.01588	1.02171	MKK6	Mitogen-activated protein kinase kinase	GO:0000187,GO:0004674,GO:0004708,GO:0005524,GO:0005737,GO:0005856,GO:0007112,GO:0009524,GO:0010311,GO:0023014,GO:0031098,GO:0032147	activation of MAPK activity|protein serine/threonine kinase activity|MAP kinase kinase activity|ATP binding|cytoplasm|cytoskeleton|male meiosis cytokinesis|phragmoplast|lateral root formation|signal transduction by protein phosphorylation|stress-activated protein kinase signaling cascade|activation of protein kinase activity
CsaV3_2G001810	208.782	288.709	128.855	0.446312	-1.16388	3.38e-10	3.6e-09	Down	11.0673	9.05948	8.30349	3.73318	5.27888	4.22435	MKK1	Protein kinase	GO:0000187,GO:0004674,GO:0004708,GO:0005524,GO:0005737,GO:0007112,GO:0009524,GO:0010311,GO:0023014,GO:0031098,GO:0032147	activation of MAPK activity|protein serine/threonine kinase activity|MAP kinase kinase activity|ATP binding|cytoplasm|male meiosis cytokinesis|phragmoplast|lateral root formation|signal transduction by protein phosphorylation|stress-activated protein kinase signaling cascade|activation of protein kinase activity
CsaV3_2G001820	328.32	569.855	86.7847	0.152293	-2.71508	3.04e-54	1.02e-51	Down	21.2074	24.3443	22.0004	3.69934	2.84064	3.69975		oxidative stress 3
CsaV3_2G001930	319.042	245.26	392.825	1.60167	0.679576	2.38e-05	0.000125	Up	3.60589	2.94494	3.15802	4.6243	5.4297	5.5353	SPAC3F10.06c	Initiator tRNA phosphoribosyl transferase family protein	GO:0005634,GO:0005829,GO:0016763,GO:0019988,GO:0043399	nucleus|cytosol|transferase activity, transferring pentosyl groups|charged-tRNA amino acid modification|tRNA A64-2'-O-ribosylphosphate transferase activity
CsaV3_2G001960	183.928	230.43	137.425	0.596387	-0.74568	9.15e-05	0.000428	Down	4.90833	4.03224	4.71989	2.97749	3.38388	2.69668	hxnY	2-oxoglutarate (2OG) and Fe(II)-dependent oxygenase-like protein	GO:0005622,GO:0031929,GO:0046872,GO:0051213,GO:1905589,GO:1905736	intracellular|TOR signaling|metal ion binding|dioxygenase activity|positive regulation of L-arginine import across plasma membrane|negative regulation of L-proline import across plasma membrane
CsaV3_2G001980	470.855	640.168	301.542	0.471036	-1.08609	6.96e-05	0.000333	Down	22.4614	30.6499	20.711	11.1525	13.5377	10.7961		Avr9/Cf-9 rapidly elicited protein
CsaV3_2G002090	6826	3345.33	10306.7	3.08092	1.62336	2.91e-47	6.81e-45	Up	71.8878	61.6595	60.8	196.854	219.109	208.045	CKL3	Casein kinase, putative	GO:0004674,GO:0005524,GO:0005634,GO:0005737,GO:0006897,GO:0009637,GO:0009640,GO:0009785,GO:0018105,GO:0018107	protein serine/threonine kinase activity|ATP binding|nucleus|cytoplasm|endocytosis|response to blue light|photomorphogenesis|blue light signaling pathway|peptidyl-serine phosphorylation|peptidyl-threonine phosphorylation
CsaV3_2G002140	89.5034	128.234	50.7726	0.395936	-1.33666	1.85e-07	1.35e-06	Down	2.17561	3.36874	2.46779	1.00077	1.24294	1.09798	ARAC7	Rac-like GTP-binding protein	GO:0000902,GO:0003924,GO:0005525,GO:0005634,GO:0005737,GO:0005886,GO:0007015,GO:0007266,GO:0009738,GO:0016477,GO:0019901,GO:0030036,GO:0030838,GO:0031532	cell morphogenesis|GTPase activity|GTP binding|nucleus|cytoplasm|plasma membrane|actin filament organization|Rho protein signal transduction|abscisic acid-activated signaling pathway|cell migration|protein kinase binding|actin cytoskeleton organization|positive regulation of actin filament polymerization|actin cytoskeleton reorganization	ko04145,ko04520,ko04015,ko04071,ko04014,ko04151,ko04510,ko04013,ko04310,ko04024,ko04010,ko04810,ko04370	Phagosome|Adherens junction|Rap1 signaling pathway|Sphingolipid signaling pathway|Ras signaling pathway|PI3K-Akt signaling pathway|Focal adhesion|MAPK signaling pathway - fly|Wnt signaling pathway|cAMP signaling pathway|MAPK signaling pathway|Regulation of actin cytoskeleton|VEGF signaling pathway
CsaV3_2G002170	2285.99	1645.58	2926.4	1.77834	0.830531	9.83e-13	1.41e-11	Up	23.9039	21.9968	25.4775	40.238	41.4607	46.23	AIM1	Fatty acid beta-oxidation multifunctional protein	GO:0003729,GO:0003857,GO:0004165,GO:0004300,GO:0005618,GO:0005777,GO:0006635,GO:0008017,GO:0008692,GO:0009506,GO:0009507,GO:0009695,GO:0009908,GO:0018812	mRNA binding|3-hydroxyacyl-CoA dehydrogenase activity|dodecenoyl-CoA delta-isomerase activity|enoyl-CoA hydratase activity|cell wall|peroxisome|fatty acid beta-oxidation|microtubule binding|3-hydroxybutyryl-CoA epimerase activity|plasmodesma|chloroplast|jasmonic acid biosynthetic process|flower development|3-hydroxyacyl-CoA dehydratase activity	ko01212,ko00592,ko00071	Fatty acid metabolism|alpha-Linolenic acid metabolism|Fatty acid degradation
CsaV3_2G002200	62.1106	82.7641	41.457	0.500905	-0.99739	0.000736	0.002813	Down	1.38497	1.40345	1.69938	0.749425	0.821331	0.785246	ROPGEF8	Rop guanine nucleotide exchange factor like	GO:0005085,GO:0005089,GO:0005886,GO:0042802	guanyl-nucleotide exchange factor activity|Rho guanyl-nucleotide exchange factor activity|plasma membrane|identical protein binding
CsaV3_2G002270	3440.28	4310.99	2569.56	0.59605	-0.7465	4.47e-11	5.31e-10	Down	134.55	131.532	116.019	73.0331	84.1921	76.6514	HSFC1	heat stress transcription factor C-1-like	GO:0000978,GO:0003700,GO:0005634,GO:0034605,GO:0043565,GO:0061408	RNA polymerase II proximal promoter sequence-specific DNA binding|DNA-binding transcription factor activity|nucleus|cellular response to heat|sequence-specific DNA binding|positive regulation of transcription from RNA polymerase II promoter in response to heat stress
CsaV3_2G002290	896.529	1267.84	525.213	0.414257	-1.2714	2.02e-22	7.38e-21	Down	40.5744	44.9372	40.8376	20.0515	17.9591	14.3953		serine-rich protein-related
CsaV3_2G002300	1503.64	930.33	2076.95	2.23249	1.15865	2.18e-06	1.35e-05	Up	27.5489	27.6692	33.0175	86.967	55.1005	74.5397	AGP41	Arabinogalactan peptide-like protein	GO:0005886,GO:0031225	plasma membrane|anchored component of membrane
CsaV3_2G002310	1025.06	606.063	1444.05	2.38267	1.25258	1.28e-22	4.75e-21	Up	14.5421	17.19	15.3507	37.5737	37.171	37.7999	MBF1C	Multiprotein-bridging factor, putative	GO:0003700,GO:0003713,GO:0005730,GO:0005737,GO:0009408,GO:0009414,GO:0009737,GO:0009873,GO:0043565,GO:0045893	DNA-binding transcription factor activity|transcription coactivator activity|nucleolus|cytoplasm|response to heat|response to water deprivation|response to abscisic acid|ethylene-activated signaling pathway|sequence-specific DNA binding|positive regulation of transcription, DNA-templated
CsaV3_2G002330	71.5027	104.18	38.8254	0.372677	-1.424	4.99e-07	3.42e-06	Down	1.11412	0.887292	0.90966	0.2407	0.355355	0.390969	GNL2	ARF guanine-nucleotide exchange factor like	GO:0005086,GO:0005829,GO:0009846,GO:0015031,GO:0016020,GO:0032012,GO:0090406	ARF guanyl-nucleotide exchange factor activity|cytosol|pollen germination|protein transport|membrane|regulation of ARF protein signal transduction|pollen tube	ko04144	Endocytosis
CsaV3_2G002440	125.11	82.6408	167.579	2.0278	1.01991	4.3e-06	2.56e-05	Up	1.61195	1.79265	1.08563	2.232	3.12516	3.56949		Clavaminate synthase-like protein
CsaV3_2G002450	499.11	783.91	214.31	0.273386	-1.87099	6.93e-36	7.23e-34	Down	71.4139	83.3361	77.9499	25.6218	21.1638	25.3891		ROTUNDIFOLIA like 12
CsaV3_2G002480	21.5178	34.027	9.00873	0.264753	-1.91728	0.000175	0.000773	Down	0.951095	0.671484	0.723413	0.283808	0.200193	0.08802	At1g64760	Glucan endo-1,3-beta-glucosidase	GO:0005618,GO:0005886,GO:0005975,GO:0006952,GO:0009506,GO:0009664,GO:0031225,GO:0042973,GO:0046658,GO:0048046	cell wall|plasma membrane|carbohydrate metabolic process|defense response|plasmodesma|plant-type cell wall organization|anchored component of membrane|glucan endo-1,3-beta-D-glucosidase activity|anchored component of plasma membrane|apoplast
CsaV3_2G002490	1207.99	1459.66	956.312	0.655161	-0.61008	8.08e-07	5.35e-06	Down	19.5276	17.5693	16.5208	13.2831	11.8909	12.2531	FATB	Acyl-[acyl-carrier-protein] hydrolase	GO:0000036,GO:0006633,GO:0009507,GO:0009536,GO:0016297	acyl carrier activity|fatty acid biosynthetic process|chloroplast|plastid|acyl-[acyl-carrier-protein] hydrolase activity	ko00061,ko01212	Fatty acid biosynthesis|Fatty acid metabolism
CsaV3_2G002550	89.7788	117.995	61.563	0.521744	-0.93859	0.000206	0.000896	Down	3.37276	3.08287	3.66296	1.29298	1.98054	2.02523	EFM	Two-component response regulator	GO:0003677,GO:0003700,GO:0005634,GO:0006355,GO:0009266,GO:0009740,GO:0009908,GO:0010452,GO:0048579,GO:1903507	DNA binding|DNA-binding transcription factor activity|nucleus|regulation of transcription, DNA-templated|response to temperature stimulus|gibberellic acid mediated signaling pathway|flower development|histone H3-K36 methylation|negative regulation of long-day photoperiodism, flowering|negative regulation of nucleic acid-templated transcription
CsaV3_2G002630	283.124	210.133	356.115	1.69471	0.761041	5.03e-06	2.97e-05	Up	10.2028	10.5881	11.2972	16.2914	17.3151	21.7466		SH3 and FCH domain-containing protein DDB_G0271676
CsaV3_2G002660	223.411	78.5801	368.243	4.68621	2.22842	0.000519	0.002062	Up	1.47785	1.72913	1.52356	6.13716	5.08561	11.888	CYP734A1	Cytochrome P450	GO:0004497,GO:0005506,GO:0008395,GO:0009741,GO:0010268,GO:0016021,GO:0016131,GO:0016705,GO:0020037,GO:0040008	monooxygenase activity|iron ion binding|steroid hydroxylase activity|response to brassinosteroid|brassinosteroid homeostasis|integral component of membrane|brassinosteroid metabolic process|oxidoreductase activity, acting on paired donors, with incorporation or reduction of molecular oxygen|heme binding|regulation of growth	ko00905	Brassinosteroid biosynthesis
CsaV3_2G002700	466.5	260.975	672.024	2.57505	1.3646	8.17e-17	1.81e-15	Up	7.89703	6.62351	6.55813	17.8469	17.0643	20.8808	At3g19360	zinc finger CCCH domain-containing protein 39-like	GO:0003677,GO:0003700,GO:0003730,GO:0005829,GO:0006355,GO:0046872,GO:0061158	DNA binding|DNA-binding transcription factor activity|mRNA 3'-UTR binding|cytosol|regulation of transcription, DNA-templated|metal ion binding|3'-UTR-mediated mRNA destabilization
CsaV3_2G002870	3843.18	5254.38	2431.99	0.46285	-1.11138	1.08e-22	4.08e-21	Down	314.254	333.619	297.807	148.081	150.479	149.039		chaperone protein DnaJ-like
CsaV3_2G002910	13.1572	7.54582	18.7686	2.48728	1.31457	0.039817	0.09371	Up	0.461053	0.281422	0.584408	0.575899	1.3504	1.15509		Unknown protein
CsaV3_2G002940	9.77471	15.8565	3.69295	0.232899	-2.10223	0.006436	0.01956	Down	1.26122	0.462202	0.316756	0.075159	0.165855	0.085179	PCS2	Phytochelatin Synthase, Glutathione gamma-glutamylcysteinyltransferase	GO:0010038,GO:0016756,GO:0046872,GO:0046938	response to metal ion|glutathione gamma-glutamylcysteinyltransferase activity|metal ion binding|phytochelatin biosynthetic process
CsaV3_2G002950	6.89915	11.7843	2.014	0.170905	-2.54873	0.007654	0.022771	Down	0.308687	0.141487	0.480267	0	0.049697	0.04906		Tetratricopeptide repeat protein
CsaV3_2G002960	927.809	1144.32	711.293	0.621584	-0.68598	0.001041	0.003848	Down	69.2892	56.4892	45.8452	30.6496	36.6922	35.8312	YAB5	Axial regulator YABBY like	GO:0003677,GO:0003700,GO:0005634,GO:0006355,GO:0009944,GO:0010158,GO:0045165,GO:0046872,GO:1902183,GO:2000024	DNA binding|DNA-binding transcription factor activity|nucleus|regulation of transcription, DNA-templated|polarity specification of adaxial/abaxial axis|abaxial cell fate specification|cell fate commitment|metal ion binding|regulation of shoot apical meristem development|regulation of leaf development
CsaV3_2G002980	2608.42	3579.81	1637.04	0.457297	-1.1288	2.2e-22	8e-21	Down	127.106	123.364	126.781	59.7988	57.7889	52.3616	At4g02530	thylakoid lumenal 16.5 kDa protein, chloroplastic	GO:0009507,GO:0009534,GO:0009535,GO:0009543,GO:0009570,GO:0009579,GO:0009735,GO:0009941,GO:0010206,GO:0031977	chloroplast|chloroplast thylakoid|chloroplast thylakoid membrane|chloroplast thylakoid lumen|chloroplast stroma|thylakoid|response to cytokinin|chloroplast envelope|photosystem II repair|thylakoid lumen
CsaV3_2G002990	445.022	277.984	612.061	2.20178	1.13867	2.27e-14	3.9e-13	Up	7.16559	6.19473	7.90777	16.177	16.2356	15.8467	At1g32860	Glucan endo-1,3-beta-glucosidase	GO:0005576,GO:0005618,GO:0005886,GO:0005975,GO:0006952,GO:0031225,GO:0042973,GO:0046658,GO:0071555	extracellular region|cell wall|plasma membrane|carbohydrate metabolic process|defense response|anchored component of membrane|glucan endo-1,3-beta-D-glucosidase activity|anchored component of plasma membrane|cell wall organization
CsaV3_2G003010	1364.59	767.779	1961.39	2.55463	1.35312	6.98e-14	1.14e-12	Up	24.2534	16.4826	27.653	61.5129	51.5697	64.5071	UCC1	cucumber peeling cupredoxin-like	GO:0009055,GO:0031225,GO:0046658,GO:0046872	electron transfer activity|anchored component of membrane|anchored component of plasma membrane|metal ion binding
CsaV3_2G003020	8640.96	6417.3	10864.6	1.69302	0.7596	3.42e-07	2.41e-06	Up	116.602	99.7099	159.037	217.532	198.875	237.364		cucumber peeling cupredoxin-like	GO:0009055,GO:0046872	electron transfer activity|metal ion binding
CsaV3_2G003110	211.87	256.997	166.743	0.648814	-0.62412	0.000602	0.002353	Down	4.7144	4.13076	5.0146	3.31819	3.40564	3.06598	PIX7	Protein kinase
CsaV3_2G003180	586.363	406.431	766.295	1.88542	0.91489	5.91e-11	6.91e-10	Up	7.36626	6.88839	8.17823	13.0861	16.0703	13.6866	HAT	zinc finger BED domain-containing protein DAYSLEEPER	GO:0003677,GO:0005634,GO:0005829,GO:0009791,GO:0046872,GO:0046983	DNA binding|nucleus|cytosol|post-embryonic development|metal ion binding|protein dimerization activity
CsaV3_2G003220	4017.04	2906.64	5127.45	1.76405	0.818893	1.16e-07	8.75e-07	Up	43.575	39.419	46.4477	81.169	86.4919	67.8972	SYT5	synaptotagmin-5-like	GO:0005783,GO:0005886,GO:0006869,GO:0008289,GO:0009506,GO:0012505,GO:0016021,GO:0046872	endoplasmic reticulum|plasma membrane|lipid transport|lipid binding|plasmodesma|endomembrane system|integral component of membrane|metal ion binding
CsaV3_2G003230	916.695	1148.93	684.456	0.595731	-0.74727	5.92e-09	5.36e-08	Down	16.1778	16.8309	15.2822	9.64538	9.41891	9.4912	TOC90	translocase of chloroplast 90, chloroplastic	GO:0005525,GO:0009707,GO:0016021,GO:0016787,GO:0045036,GO:0046872	GTP binding|chloroplast outer membrane|integral component of membrane|hydrolase activity|protein targeting to chloroplast|metal ion binding
CsaV3_2G003300	1118.67	1351.96	885.389	0.654895	-0.61067	1.01e-06	6.6e-06	Down	26.0387	21.136	21.1272	14.9635	16.8325	14.1444	TYRAAT1	arogenate dehydrogenase	GO:0004665,GO:0006571,GO:0008977,GO:0009507,GO:0033730	prephenate dehydrogenase (NADP+) activity|tyrosine biosynthetic process|prephenate dehydrogenase (NAD+) activity|chloroplast|arogenate dehydrogenase (NADP+) activity	ko01230,ko00400	Biosynthesis of amino acids|Phenylalanine, tyrosine and tryptophan biosynthesis
CsaV3_2G003320	347.221	451.483	242.959	0.538135	-0.89396	1.39e-08	1.2e-07	Down	3.88907	3.98803	4.33746	2.24864	2.52792	2.74883	At5g34940	Heparanase-like protein 3	GO:0004566,GO:0005576,GO:0005765,GO:0009505	beta-glucuronidase activity|extracellular region|lysosomal membrane|plant-type cell wall	ko00531	Glycosaminoglycan degradation
CsaV3_2G003370	1554.69	1214.16	1895.22	1.56092	0.642398	8.4e-08	6.45e-07	Up	17.8035	16.1594	17.5376	29.0627	28.4486	24.7338	PAT24	S-acyltransferase	GO:0000035,GO:0000139,GO:0005768,GO:0005794,GO:0005802,GO:0009932,GO:0016021,GO:0019706,GO:0030659	acyl binding|Golgi membrane|endosome|Golgi apparatus|trans-Golgi network|cell tip growth|integral component of membrane|protein-cysteine S-palmitoyltransferase activity|cytoplasmic vesicle membrane
CsaV3_2G003380	2244.18	1039.54	3448.82	3.31765	1.73016	5.14e-13	7.63e-12	Up	15.0562	13.0248	13.6908	39.938	47.3413	51.6904		NEDD8 ultimate buster 1
CsaV3_2G003400	2868.86	2284.11	3453.62	1.51202	0.596477	1.57e-05	8.5e-05	Up	117.02	135.161	116.371	152.37	190.728	178.959	TIL	Outer membrane lipoprotein blc	GO:0005215,GO:0005737,GO:0005739,GO:0005773,GO:0005774,GO:0005783,GO:0005794,GO:0005886,GO:0006629,GO:0006883,GO:0009408,GO:0009409,GO:0009414,GO:0009416,GO:0009506,GO:0009644,GO:0009735,GO:0009898,GO:0009941,GO:0010286,GO:0010431,GO:0030644,GO:0031969,GO:0042538,GO:0045735,GO:0050826,GO:1901002,GO:1901562,GO:1902884	transporter activity|cytoplasm|mitochondrion|vacuole|vacuolar membrane|endoplasmic reticulum|Golgi apparatus|plasma membrane|lipid metabolic process|cellular sodium ion homeostasis|response to heat|response to cold|response to water deprivation|response to light stimulus|plasmodesma|response to high light intensity|response to cytokinin|cytoplasmic side of plasma membrane|chloroplast envelope|hea…
CsaV3_2G003490	132.104	182.281	81.9274	0.449457	-1.15375	1.19e-07	8.93e-07	Down	2.79895	2.74271	2.77407	1.06899	1.26384	1.43302	TDR	leucine-rich repeat receptor-like protein kinase TDR
CsaV3_2G003530	448.325	565.904	330.747	0.584457	-0.77483	1.52e-07	1.12e-06	Down	13.4796	14.5657	15.8441	8.90154	8.03863	7.76879	CYP28	Peptidyl-prolyl cis-trans isomerase	GO:0003755,GO:0009507,GO:0031977	peptidyl-prolyl cis-trans isomerase activity|chloroplast|thylakoid lumen
CsaV3_2G003550	986.474	1234.1	738.853	0.5987	-0.74009	5.83e-09	5.29e-08	Down	33.1667	33.1045	31.4989	21.5808	17.9867	20.9947	RHY1A	E3 ubiquitin-protein ligase	GO:0016567,GO:0016740,GO:0046872	protein ubiquitination|transferase activity|metal ion binding
CsaV3_2G003620	235.759	322.122	149.397	0.463792	-1.10845	4.25e-10	4.47e-09	Down	9.06383	10.5804	9.21551	3.22064	3.56854	5.86381		Serine-rich protein-like protein
CsaV3_2G003640	39.8513	57.0454	22.6572	0.397178	-1.33214	0.000306	0.001281	Down	0.810448	0.277527	0.811537	0.758673	0.247722	0.300585		Calcineurin-like metallo-phosphoesterase superfamily protein, putative
CsaV3_2G003650	4066.3	5141.98	2990.61	0.581607	-0.78188	7.22e-10	7.39e-09	Down	81.3494	90.7605	74.7476	53.0173	49.2044	40.4639	GAPN	NADP-dependent glyceraldehyde-3-phosphate dehydrogenase	GO:0005737,GO:0008886	cytoplasm|glyceraldehyde-3-phosphate dehydrogenase (NADP+) (non-phosphorylating) activity	ko01200,ko00030,ko00010	Carbon metabolism|Pentose phosphate pathway|Glycolysis / Gluconeogenesis
CsaV3_2G003670	37067.2	29358.9	44775.5	1.52511	0.60891	1.61e-08	1.37e-07	Up	447.019	458.393	513.837	719.581	739.617	642.045	CIPK6	Non-specific serine/threonine protein kinase	GO:0004674,GO:0005524,GO:0005783,GO:0007165,GO:0007275,GO:0009414,GO:0009651,GO:0010540,GO:0042538	protein serine/threonine kinase activity|ATP binding|endoplasmic reticulum|signal transduction|multicellular organism development|response to water deprivation|response to salt stress|basipetal auxin transport|hyperosmotic salinity response
CsaV3_2G003680	986.267	768.927	1203.61	1.5653	0.646444	3.49e-07	2.45e-06	Up	12.9501	12.8115	12.8059	20.2657	22.4372	18.9646	RTNLB21	Reticulon-like protein	GO:0005789,GO:0016021	endoplasmic reticulum membrane|integral component of membrane
CsaV3_2G003710	49.6647	36.8442	62.4853	1.69593	0.762078	0.01966	0.0517	Up	0.310964	0.474896	0.291344	0.755244	0.811993	0.7346	POPA	Oligopeptidase B, putative	GO:0004252,GO:0070008	serine-type endopeptidase activity|serine-type exopeptidase activity
CsaV3_2G003740	537.369	806.556	268.182	0.332503	-1.58856	6.54e-28	3.84e-26	Down	19.6937	21.2007	18.7533	6.16655	7.52924	5.64576	THA1	Threonine aldolase	GO:0004793,GO:0005829,GO:0006545,GO:0006567,GO:0008732	threonine aldolase activity|cytosol|glycine biosynthetic process|threonine catabolic process|L-allo-threonine aldolase activity	ko00260,ko01230	Glycine, serine and threonine metabolism|Biosynthesis of amino acids
CsaV3_2G003860	307.84	82.4551	533.224	6.46684	2.69306	2.8e-08	2.3e-07	Up	10.6218	6.18323	9.42562	46.2187	41.8223	80.235		VQ motif containing protein
CsaV3_2G003870	581.279	117.622	1044.93	8.88384	3.15118	1.15e-22	4.32e-21	Up	13.6508	10.3026	19.2882	90.0515	125.709	164.406		VQ motif-containing protein
CsaV3_2G003880	83.2755	40.6964	125.855	3.09253	1.62879	1.24e-09	1.22e-08	Up	1.08363	1.44217	1.08182	3.95789	4.26029	3.14256	GIF1	GRF1-interacting factor 1	GO:0003713,GO:0005634,GO:0008283,GO:0009955,GO:0045893,GO:0045944,GO:0048366,GO:0048825	transcription coactivator activity|nucleus|cell proliferation|adaxial/abaxial pattern specification|positive regulation of transcription, DNA-templated|positive regulation of transcription by RNA polymerase II|leaf development|cotyledon development
CsaV3_2G003900	2291	1475.62	3106.39	2.10515	1.07392	4.28e-20	1.26e-18	Up	16.4347	14.8953	17.7504	32.7744	35.4184	32.7339	MYOB1	myosin-binding protein 1-like	GO:0016021,GO:0017022,GO:0030133	integral component of membrane|myosin binding|transport vesicle
CsaV3_2G003910	546.721	430.636	662.807	1.53913	0.622118	9.54e-06	5.37e-05	Up	9.48596	8.13798	8.8239	13.0231	12.523	15.0249	ACD6	protein ACCELERATED CELL DEATH 6-like	GO:0005887,GO:0008219,GO:0009416,GO:0009615,GO:0009617,GO:0009751,GO:0009816,GO:0016020,GO:0016567,GO:0030176,GO:0050826,GO:0071446,GO:1900150,GO:1900426,GO:1902290,GO:2000031	integral component of plasma membrane|cell death|response to light stimulus|response to virus|response to bacterium|response to salicylic acid|defense response to bacterium, incompatible interaction|membrane|protein ubiquitination|integral component of endoplasmic reticulum membrane|response to freezing|cellular response to salicylic acid stimulus|regulation of defense response to fungus|positive…
CsaV3_2G003950	2267.22	1592.94	2941.5	1.84658	0.884856	6.58e-14	1.07e-12	Up	32.9936	32.7907	26.0948	50.7087	58.8227	55.638	WDL2	protein WVD2-like 1	GO:0005737,GO:0005874	cytoplasm|microtubule
CsaV3_2G004000	106.222	71.7439	140.701	1.96115	0.971703	3.88e-05	0.000195	Up	1.65405	2.0676	1.48148	3.65881	3.85606	4.19006	PRA1E	PRA1 family protein	GO:0005783,GO:0005794,GO:0010008,GO:0016021,GO:0016192	endoplasmic reticulum|Golgi apparatus|endosome membrane|integral component of membrane|vesicle-mediated transport
CsaV3_2G004010	660.405	467.359	853.451	1.82612	0.868779	1.76e-10	1.95e-09	Up	24.3535	25.7043	24.7599	43.9168	42.933	46.1345	VIP3	Prefoldin subunit 4	GO:0006457,GO:0016272,GO:0051082	protein folding|prefoldin complex|unfolded protein binding
CsaV3_2G004020	168.091	129.247	206.935	1.60108	0.679049	0.000592	0.002317	Up	1.62516	2.07344	2.6866	3.11026	3.02425	4.36444	DRIP2	E3 ubiquitin protein ligase drip2	GO:0004842,GO:0009414,GO:0016567,GO:0046872,GO:0051865	ubiquitin-protein transferase activity|response to water deprivation|protein ubiquitination|metal ion binding|protein autoubiquitination
CsaV3_2G004030	6855.35	8574.5	5136.19	0.599008	-0.73935	1.92e-09	1.86e-08	Down	673.729	788.547	745.795	401.988	446.313	376.006	PSBW	photosystem II reaction center W protein, chloroplastic-like	GO:0009523,GO:0009535,GO:0015979,GO:0016021,GO:0042549	photosystem II|chloroplast thylakoid membrane|photosynthesis|integral component of membrane|photosystem II stabilization	ko00195	Photosynthesis
CsaV3_2G004080	7.342	1.3424	13.3416	9.93865	3.31305	0.006391	0.019434	Up	0.153469	0	0	0.763733	0.376356	1.19982		pathogenesis-related protein PR-4-like	GO:0005576,GO:0005618,GO:0042742,GO:0050832	extracellular region|cell wall|defense response to bacterium|defense response to fungus
CsaV3_2G004090	760.416	86.4213	1434.41	16.5979	4.05293	0.005689	0.017532	Up	7.72621	5.12582	11.1969	69.756	72.0914	254.648		pathogenesis-related protein PR-4-like	GO:0005576,GO:0005618,GO:0042742,GO:0050832	extracellular region|cell wall|defense response to bacterium|defense response to fungus
CsaV3_2G004110	1888.2	860.105	2916.3	3.39063	1.76155	1.48e-30	1.07e-28	Up	17.7782	9.32003	19.4533	51.8217	61.9571	58.3741	ALDH2B7	Aldehyde dehydrogenase	GO:0004029,GO:0005759,GO:0043878	aldehyde dehydrogenase (NAD) activity|mitochondrial matrix|glyceraldehyde-3-phosphate dehydrogenase (NAD+) (non-phosphorylating) activity	ko00561,ko00071,ko00380,ko00310,ko00040,ko00410,ko00340,ko00620,ko00330,ko00903,ko00280,ko00625,ko00053,ko00010	Glycerolipid metabolism|Fatty acid degradation|Tryptophan metabolism|Lysine degradation|Pentose and glucuronate interconversions|beta-Alanine metabolism|Histidine metabolism|Pyruvate metabolism|Arginine and proline metabolism|Limonene and pinene degradation|Valine, leucine and isoleucine degradation|Chloroalkane and chloroalkene degradation|Ascorbate and aldarate metabolism|Glycolysis / Gluconeog…
CsaV3_2G004180	271.129	207.228	335.031	1.61673	0.693076	0.009297	0.026999	Up	6.91951	5.13134	6.56261	9.48362	7.71278	13.3246		Calcium-binding EF hand family protein
CsaV3_2G004220	1464.66	1159.87	1769.46	1.52557	0.609345	3.41e-05	0.000173	Up	13.4406	14.2276	14.0281	21.0292	22.4213	18.1932	PNG1	peptide-N(4)-(N-acetyl-beta- glucosaminyl)asparagine amidase	GO:0000224,GO:0005634,GO:0005829,GO:0006515,GO:0006516,GO:0006517,GO:0009751,GO:0010188,GO:0010193,GO:0046872	peptide-N4-(N-acetyl-beta-glucosaminyl)asparagine amidase activity|nucleus|cytosol|protein quality control for misfolded or incompletely synthesized proteins|glycoprotein catabolic process|protein deglycosylation|response to salicylic acid|response to microbial phytotoxin|response to ozone|metal ion binding	ko04141	Protein processing in endoplasmic reticulum
CsaV3_2G004300	61.9011	75.2912	48.511	0.644312	-0.63417	0.046698	0.1072	Down	1.63398	2.28337	1.40375	0.903588	1.16858	1.50948		Plant protein of unknown function (DUF868)
CsaV3_2G004330	2764.17	2027.56	3500.79	1.7266	0.787937	1.95e-08	1.64e-07	Up	31.4235	28.7714	26.7201	47.2772	54.6064	44.747	WNK1	WNK kinase	GO:0004672,GO:0004674,GO:0005524,GO:0005737,GO:0006468,GO:0007623,GO:0016020,GO:0035556	protein kinase activity|protein serine/threonine kinase activity|ATP binding|cytoplasm|protein phosphorylation|circadian rhythm|membrane|intracellular signal transduction
CsaV3_2G004360	1189.38	1487	891.757	0.599701	-0.73768	2.53e-09	2.4e-08	Down	28.8863	32.26	30.2973	21.1806	18.7772	16.5659		Rubredoxin
CsaV3_2G004400	2096.38	1499.78	2692.98	1.79559	0.844459	5.3e-07	3.61e-06	Up	15.5219	12.7978	15.0553	23.6896	29.6321	25.6263	At5g66900	Disease resistance protein
CsaV3_2G004480	2289.66	1496.52	3082.8	2.05999	1.04263	9.78e-18	2.38e-16	Up	14.3743	12.2285	11.5909	23.8688	27.7673	22.3514	At3g26560	ATP-dependent RNA helicase, putative			ko03040	Spliceosome
CsaV3_2G004490	241.262	171.853	310.671	1.80777	0.854215	1.07e-06	6.91e-06	Up	6.90283	8.43253	5.12818	9.81838	9.25001	7.72867	SODCC.1	Superoxide dismutase [Cu-Zn]	GO:0004784,GO:0005737,GO:0046872	superoxide dismutase activity|cytoplasm|metal ion binding	ko04146	Peroxisome
CsaV3_2G004500	208.165	147.93	268.401	1.81437	0.859472	8.28e-05	0.00039	Up	2.44894	3.61511	3.70061	5.96081	5.84581	4.6141	At1g06270	pentatricopeptide repeat-containing protein At1g06270
CsaV3_2G004730	22.0221	13.0916	30.9525	2.36431	1.24142	0.042658	0.09932	Up	0.044384	0.206248	0.083079	0.750654	0.362575	0.316923	IMS1	Terpene cyclase/mutase family member	GO:0016866	intramolecular transferase activity	ko00909	Sesquiterpenoid and triterpenoid biosynthesis
CsaV3_2G004890	86.1817	118.63	53.7335	0.452951	-1.14257	1.07e-05	5.95e-05	Down	1.27035	1.07923	0.945958	0.636163	0.364682	0.461717	N	LOW QUALITY PROTEIN: TMV resistance protein N-like	GO:0005524,GO:0005737,GO:0007165,GO:0009626,GO:0043531	ATP binding|cytoplasm|signal transduction|plant-type hypersensitive response|ADP binding
CsaV3_2G004900	500.918	681.08	320.755	0.47095	-1.08635	6.43e-14	1.05e-12	Down	23.4437	21.3745	21.3146	11.8032	9.47195	11.3077		Photosystem II reaction center PsbP family protein
CsaV3_2G004910	3367.39	4789.6	1945.18	0.406125	-1.30001	9.48e-30	6.37e-28	Down	134.319	127.748	116.45	52.1753	47.3632	46.7729	At1g54780	Beta-propeller domain-containing protein, methanol dehydrogenase	GO:0003993,GO:0009507,GO:0009534,GO:0009535,GO:0009579,GO:0010206,GO:0016021,GO:0031977	acid phosphatase activity|chloroplast|chloroplast thylakoid|chloroplast thylakoid membrane|thylakoid|photosystem II repair|integral component of membrane|thylakoid lumen
CsaV3_2G004920	67.8027	87.1413	48.4642	0.556156	-0.84644	0.002859	0.009496	Down	0.799418	0.787794	0.510193	0.959149	0.842116	0.864882	At1g54790	GDSL esterase/lipase	GO:0005576,GO:0016042,GO:0016788	extracellular region|lipid catabolic process|hydrolase activity, acting on ester bonds
CsaV3_2G004940	987.514	741.847	1233.18	1.66231	0.73319	2.47e-07	1.77e-06	Up	9.04098	7.96368	8.82923	13.5912	11.9399	16.7272	N	TIR-NBS-LRR disease resistance protein	GO:0005524,GO:0005737,GO:0007165,GO:0009626,GO:0043531	ATP binding|cytoplasm|signal transduction|plant-type hypersensitive response|ADP binding
CsaV3_2G004950	89.8186	67.4289	112.208	1.6641	0.734739	0.036738	0.087756	Up	3.1954	6.81143	7.38465	12.9438	8.1682	14.7117		LRR disease resistance-like protein
CsaV3_2G004960	117.143	140.964	93.3221	0.66203	-0.59503	0.008309	0.024463	Down	4.0274	3.72275	3.99174	2.7093	3.67032	2.7836	At1g54790	GDSL esterase/lipase	GO:0005576,GO:0016042,GO:0016788	extracellular region|lipid catabolic process|hydrolase activity, acting on ester bonds
CsaV3_2G004990	150.428	85.7008	215.155	2.51053	1.32799	2.15e-05	0.000113	Up	1.08095	0.776508	0.840587	1.87283	1.63116	1.89431	At3g05190	Aminotransferase	GO:0004084,GO:0005829	branched-chain-amino-acid transaminase activity|cytosol
CsaV3_2G005020	164.524	63.3008	265.748	4.19817	2.06976	2.17e-09	2.08e-08	Up	2.61508	1.87985	1.73193	5.92692	7.71264	10.6318		Kunitz-type trypsin inhibitor
CsaV3_2G005030	502.051	218.147	785.956	3.60287	1.84915	1.13e-16	2.47e-15	Up	6.26514	5.3638	3.82951	17.1817	17.6137	23.3305	N	TIR-NBS-LRR-AAA+ATPase class resistance protein	GO:0005524,GO:0005737,GO:0007165,GO:0009626,GO:0043531	ATP binding|cytoplasm|signal transduction|plant-type hypersensitive response|ADP binding
CsaV3_2G005040	224.976	92.5112	357.441	3.86376	1.95001	2.83e-25	1.32e-23	Up	5.06369	8.13467	6.30081	22.5241	25.3846	26.2394	N	TIR-NBS-LRR-AAA+ATPase class resistance protein	GO:0005524,GO:0005737,GO:0007165,GO:0009626,GO:0043531	ATP binding|cytoplasm|signal transduction|plant-type hypersensitive response|ADP binding
CsaV3_2G005080	4352.51	3389.76	5315.25	1.56803	0.648955	3.13e-08	2.54e-07	Up	84.8135	79.9122	107.028	140.954	150.312	136.578	ATL6	E3 ubiquitin-protein ligase ATL6	GO:0004842,GO:0005886,GO:0009814,GO:0009816,GO:0010200,GO:0016021,GO:0016567,GO:0046872	ubiquitin-protein transferase activity|plasma membrane|defense response, incompatible interaction|defense response to bacterium, incompatible interaction|response to chitin|integral component of membrane|protein ubiquitination|metal ion binding
CsaV3_2G005110	212.305	169.105	255.505	1.51093	0.595436	0.000996	0.003694	Up	2.96207	3.98877	1.86036	5.78951	6.25579	3.99014	ACD22.3	alpha-crystallin domain-containing protein 22.3 isoform X1	GO:0005634,GO:0005730,GO:1901537	nucleus|nucleolus|positive regulation of DNA demethylation
CsaV3_2G005170	13.8309	7.30712	20.3546	2.78559	1.47798	0.016479	0.044347	Up	0.180346	0.108659	0.173211	0.369437	0.356624	0.060591	At3g06035	Glycoprotein membrane GPI-anchored	GO:0005886,GO:0031225	plasma membrane|anchored component of membrane
CsaV3_2G005190	3476.06	2019.76	4932.35	2.44205	1.28809	1.47e-13	2.32e-12	Up	54.6467	45.6892	78.7416	157.962	173.564	139.966	PNC1	peroxisomal adenine nucleotide carrier 1-like	GO:0005347,GO:0005777,GO:0005779,GO:0006635,GO:0007031,GO:0015217,GO:0015297,GO:0015866,GO:0015867,GO:0080024,GO:0090351	ATP transmembrane transporter activity|peroxisome|integral component of peroxisomal membrane|fatty acid beta-oxidation|peroxisome organization|ADP transmembrane transporter activity|antiporter activity|ADP transport|ATP transport|indolebutyric acid metabolic process|seedling development
CsaV3_2G005240	92.3409	49.1635	135.518	2.75648	1.46283	7e-06	4.04e-05	Up	0.310816	0.290844	0.349596	0.688429	0.958883	1.02349	NPK1	NPK1-line kinase	GO:0000919,GO:0004709,GO:0005524,GO:0005634,GO:0005856,GO:0006952,GO:0009524	cell plate assembly|MAP kinase kinase kinase activity|ATP binding|nucleus|cytoskeleton|defense response|phragmoplast
CsaV3_2G005300	2490.92	3044.77	1937.08	0.636198	-0.65245	1.5e-08	1.28e-07	Down	92.8867	91.6236	92.3218	63.1037	61.7516	58.2531		DUF1995 domain-containing protein
CsaV3_2G005330	797.396	966.156	628.636	0.650656	-0.62003	2.43e-06	1.49e-05	Down	17.1216	15.5446	16.4731	12.0277	9.6293	9.8267	APP2	Xaa-pro aminopeptidase, putative	GO:0009507,GO:0009570,GO:0046872,GO:0070006	chloroplast|chloroplast stroma|metal ion binding|metalloaminopeptidase activity
CsaV3_2G005340	896.133	1187.88	604.381	0.508787	-0.97487	4.74e-14	7.86e-13	Down	40.7128	40.2979	46.3295	21.4169	22.9539	19.6327	At1g55000	F-box protein	GO:0016567	protein ubiquitination
CsaV3_2G006390	2437.88	1531.67	3344.08	2.18328	1.1265	0.000109	0.000505	Up	22.4923	16.4528	21.5485	57.2027	43.7758	32.3358	LOX1.6	Lipoxygenase	GO:0005737,GO:0016702,GO:0031408,GO:0046872	cytoplasm|oxidoreductase activity, acting on single donors with incorporation of molecular oxygen, incorporation of two atoms of oxygen|oxylipin biosynthetic process|metal ion binding	ko00591	Linoleic acid metabolism
CsaV3_2G006460	4047.59	5755.01	2340.17	0.406632	-1.2982	3.27e-30	2.3e-28	Down	88.3008	86.004	81.1324	32.3583	32.5933	37.2299	LOX1.6	Lipoxygenase	GO:0005737,GO:0016702,GO:0031408,GO:0046872	cytoplasm|oxidoreductase activity, acting on single donors with incorporation of molecular oxygen, incorporation of two atoms of oxygen|oxylipin biosynthetic process|metal ion binding	ko00591	Linoleic acid metabolism
CsaV3_2G006480	219.871	167.772	271.971	1.62107	0.696949	0.000102	0.000475	Up	2.34068	1.74148	1.80557	3.10542	3.11333	3.2133	VAR3	Zinc finger VAR3, chloroplastic-like protein	GO:0006397,GO:0009507,GO:0009570,GO:0009658,GO:0046872,GO:1900871	mRNA processing|chloroplast|chloroplast stroma|chloroplast organization|metal ion binding|chloroplast mRNA modification
CsaV3_2G006520	42.4873	57.4922	27.4825	0.478021	-1.06485	0.002409	0.008145	Down	1.63126	1.99783	1.3299	0.458407	1.10759	0.507981	PPD7	Photosystem II PsbP	GO:0005509,GO:0009507,GO:0009654,GO:0015979,GO:0019898	calcium ion binding|chloroplast|photosystem II oxygen evolving complex|photosynthesis|extrinsic component of membrane
CsaV3_2G006660	36.4872	59.953	13.0214	0.217193	-2.20295	4.24e-08	3.39e-07	Down	2.66296	2.74224	3.58145	0.934958	0.701831	0.746857	SWEET16	Bidirectional sugar transporter SWEET	GO:0005887,GO:0051119	integral component of plasma membrane|sugar transmembrane transporter activity
CsaV3_2G006680	189.185	227.286	151.085	0.664736	-0.58915	0.001782	0.006214	Down	5.21754	4.26881	5.4532	3.98928	3.55103	4.69383		Folate receptor-like protein
CsaV3_2G006690	519.904	724.41	315.398	0.435386	-1.19963	7.37e-17	1.64e-15	Down	21.1224	21.5729	22.1819	8.61005	11.9906	11.4268	At1g56220	Dormancy/auxin associated family protein
CsaV3_2G006720	553.944	399.695	708.194	1.77184	0.825246	4.95e-09	4.52e-08	Up	5.88674	5.59818	6.79178	9.56865	11.8718	11.5155	TBP1	26S proteasome regulatory subunit 6A homolog	GO:0000502,GO:0005524,GO:0005634,GO:0005737,GO:0005829,GO:0008540,GO:0009553,GO:0009555,GO:0010498,GO:0036402,GO:0045899	proteasome complex|ATP binding|nucleus|cytoplasm|cytosol|proteasome regulatory particle, base subcomplex|embryo sac development|pollen development|proteasomal protein catabolic process|proteasome-activating ATPase activity|positive regulation of RNA polymerase II transcriptional preinitiation complex assembly	ko03050	Proteasome
CsaV3_2G006760	600.355	727.818	472.892	0.64974	-0.62207	5.24e-05	0.000257	Down	23.9573	27.4006	30.5001	16.9695	19.9153	17.8732	PP2B15	F-box protein PP2-B13-like	GO:0030246	carbohydrate binding
CsaV3_2G006780	109.726	161.06	58.3921	0.362549	-1.46375	7.05e-10	7.23e-09	Down	5.22783	6.46594	5.1746	2.36069	1.93306	2.3203		TPR repeat protein
CsaV3_2G006870	1663.62	1017.64	2309.59	2.26954	1.1824	4.54e-14	7.54e-13	Up	20.6237	22.8737	19.7955	48.1116	42.1768	61.365	SPAC4H3.01	chaperone protein DnaJ-like	GO:0005829,GO:0016558,GO:0030544,GO:0032153,GO:0045040,GO:0051286	cytosol|protein import into peroxisome matrix|Hsp70 protein binding|cell division site|protein import into mitochondrial outer membrane|cell tip
CsaV3_2G006900	137.985	83.8841	192.086	2.2899	1.19528	2.64e-08	2.18e-07	Up	1.07145	0.789482	1.29822	2.27027	2.35639	2.66531	RECQL1	ATP-dependent DNA helicase	GO:0000724,GO:0003677,GO:0005524,GO:0005634,GO:0005694,GO:0005737,GO:0006281,GO:0006310,GO:0009378,GO:0032508,GO:0036310,GO:0042631,GO:0043140,GO:0046872,GO:0070417	double-strand break repair via homologous recombination|DNA binding|ATP binding|nucleus|chromosome|cytoplasm|DNA repair|DNA recombination|four-way junction helicase activity|DNA duplex unwinding|annealing helicase activity|cellular response to water deprivation|ATP-dependent 3'-5' DNA helicase activity|metal ion binding|cellular response to cold	ko03460,ko03440	Fanconi anemia pathway|Homologous recombination
CsaV3_2G006910	203.22	246.901	159.54	0.64617	-0.63001	0.000629	0.00245	Down	3.2518	2.47631	3.51116	1.64183	2.26712	1.98882		DUF4378 domain protein
CsaV3_2G006930	204.147	295.447	112.847	0.381953	-1.38853	1.34e-06	8.57e-06	Down	4.54558	3.6485	2.97983	1.10974	1.70757	1.19874		Calmodulin-binding protein
CsaV3_2G007000	564.492	225.554	903.43	4.00537	2.00194	1.72e-16	3.65e-15	Up	2.73325	2.16628	4.42842	11.1013	13.9439	14.2821	AVP1	Pyrophosphate-energized vacuolar membrane proton pump, putative	GO:0000325,GO:0004427,GO:0005739,GO:0005773,GO:0005774,GO:0005794,GO:0005886,GO:0009414,GO:0009507,GO:0009651,GO:0009678,GO:0009705,GO:0009926,GO:0009941,GO:0010008,GO:0010248,GO:0016020,GO:0016021,GO:0046872,GO:0048366,GO:1902600	plant-type vacuole|inorganic diphosphatase activity|mitochondrion|vacuole|vacuolar membrane|Golgi apparatus|plasma membrane|response to water deprivation|chloroplast|response to salt stress|hydrogen-translocating pyrophosphatase activity|plant-type vacuole membrane|auxin polar transport|chloroplast envelope|endosome membrane|establishment or maintenance of transmembrane electrochemical gradient|m…	ko00190	Oxidative phosphorylation
CsaV3_2G007090	61.5167	106.008	17.0252	0.160602	-2.63844	2.26e-08	1.88e-07	Down	3.52537	6.30982	4.32727	0.723352	0.463477	1.07499	NAS4	Nicotianamine synthase-like protein	GO:0009555,GO:0009860,GO:0010233,GO:0030410,GO:0030418	pollen development|pollen tube growth|phloem transport|nicotianamine synthase activity|nicotianamine biosynthetic process
CsaV3_2G007100	3.30223	6.60447	0	0	#NAME?	0.009841	0.028355	Down	0.090133	0.155309	0.014041	0	0	0	CKI1	Histidine kinase	GO:0000155,GO:0004673,GO:0005622,GO:0005886,GO:0009116,GO:0009506,GO:0009553,GO:0009736,GO:0010087,GO:0016021,GO:0042803,GO:0080117	phosphorelay sensor kinase activity|protein histidine kinase activity|intracellular|plasma membrane|nucleoside metabolic process|plasmodesma|embryo sac development|cytokinin-activated signaling pathway|phloem or xylem histogenesis|integral component of membrane|protein homodimerization activity|secondary growth
CsaV3_2G007120	4.6112	8.22929	0.993102	0.120679	-3.05075	0.015642	0.042419	Down	0.163038	0.179977	0.051034	0.052183	0	0.026728	OSH71	Homeobox protein knotted-1-like	GO:0005634,GO:0006355,GO:0043565	nucleus|regulation of transcription, DNA-templated|sequence-specific DNA binding
CsaV3_2G007130	355.275	459.57	250.98	0.546119	-0.87271	2.41e-08	2e-07	Down	4.35843	4.58991	4.80861	2.42199	2.63042	2.71111		protein EFR3 homolog B-like
CsaV3_2G007150	247.799	308.418	187.179	0.606898	-0.72047	0.002633	0.008828	Down	3.21931	2.60513	4.13132	1.97446	2.19706	2.21686		Rab9 effector protein with Kelch
CsaV3_2G007160	2745.61	3716.16	1775.07	0.477663	-1.06593	2.61e-20	7.87e-19	Down	58.5771	58.5911	56.2196	29.2075	27.4143	26.5368	IREG3	solute carrier family 40 member 3, chloroplastic	GO:0005215,GO:0005381,GO:0006879,GO:0009941,GO:0016021	transporter activity|iron ion transmembrane transporter activity|cellular iron ion homeostasis|chloroplast envelope|integral component of membrane
CsaV3_2G007180	1779.72	2252.32	1307.12	0.580345	-0.78502	3.72e-11	4.46e-10	Down	70.26	67.8252	79.7257	47.3575	42.6279	38.1464	BHLH149	transcription factor bHLH149-like	GO:0003677,GO:0003700,GO:0005634,GO:0046983	DNA binding|DNA-binding transcription factor activity|nucleus|protein dimerization activity
CsaV3_2G007190	242.961	387.414	98.508	0.254271	-1.97556	2.28e-11	2.82e-10	Down	31.3773	20.1442	32.684	12.9436	16.2391	10.5089		Unknown protein
CsaV3_2G007290	70.1311	25.6362	114.626	4.47125	2.16068	0.00091	0.003405	Up	1.21353	2.04259	1.19415	5.51349	4.71415	10.698		Unknown protein
CsaV3_2G007300	495.402	377.166	613.639	1.62697	0.702189	1.18e-06	7.6e-06	Up	2.8024	2.34663	3.22939	4.47192	4.27365	4.07413	At2g42960	myosin-2 heavy chain, non muscle-like
CsaV3_2G007400	74.9496	95.8125	54.0868	0.564507	-0.82494	0.002488	0.008379	Down	1.6894	1.80793	1.48783	1.17119	1.14604	0.598944	NPF4.3	protein NRT1/ PTR FAMILY 4.5-like	GO:0005886,GO:0009624,GO:0015333,GO:0016021,GO:0035673,GO:1904680	plasma membrane|response to nematode|peptide:proton symporter activity|integral component of membrane|oligopeptide transmembrane transporter activity|peptide transmembrane transporter activity
CsaV3_2G007410	1379.48	921.872	1837.1	1.99279	0.994789	4.03e-16	8.25e-15	Up	22.4565	18.2088	22.7165	38.3297	39.9726	49.7101	Os05g0277500	Germin-like protein 1	GO:0005618,GO:0009506,GO:0010497,GO:0030145,GO:0045735,GO:0048046,GO:2000280	cell wall|plasmodesma|plasmodesmata-mediated intercellular transport|manganese ion binding|nutrient reservoir activity|apoplast|regulation of root development
CsaV3_2G007430	471.319	600.066	342.572	0.57089	-0.80872	2.71e-08	2.23e-07	Down	6.19635	7.62723	7.0234	4.18831	3.90363	4.28992		Protein FAM227A like
CsaV3_2G007470	104.067	157.006	51.1276	0.325641	-1.61865	3.48e-11	4.2e-10	Down	5.02138	5.25536	4.60153	1.39163	1.36861	2.04174	PUP5	Purine permease	GO:0005345,GO:0006863,GO:0016020,GO:0016021	purine nucleobase transmembrane transporter activity|purine nucleobase transport|membrane|integral component of membrane
CsaV3_2G007480	834.528	1030.93	638.125	0.61898	-0.69204	9.83e-08	7.48e-07	Down	31.4251	34.5568	36.8338	21.7667	22.4344	21.496	PUP5	Purine permease	GO:0005345,GO:0006863,GO:0016020,GO:0016021	purine nucleobase transmembrane transporter activity|purine nucleobase transport|membrane|integral component of membrane
CsaV3_2G007500	1210.54	118.3	2302.79	19.4657	4.28286	6.45e-101	3.4e-97	Up	2.33164	2.14548	2.64648	50.4432	53.7444	42.9992	Os02g0794700	Leucine aminopeptidase	GO:0004177,GO:0008235,GO:0009507,GO:0030145	aminopeptidase activity|metalloexopeptidase activity|chloroplast|manganese ion binding	ko00480	Glutathione metabolism
CsaV3_2G007510	280.882	62.855	498.908	7.93744	2.98867	0.000414	0.00168	Up	0.963669	0.83855	1.88627	16.0765	9.26299	5.63413	Os02g0794700	Leucine aminopeptidase	GO:0004177,GO:0008235,GO:0009507,GO:0030145	aminopeptidase activity|metalloexopeptidase activity|chloroplast|manganese ion binding	ko00480	Glutathione metabolism
CsaV3_2G007540	1948.06	1462.46	2433.67	1.6641	0.734738	9.1e-10	9.18e-09	Up	38.3339	35.0708	30.0747	53.9044	51.4132	61.9797	TOL1	TOM1-like protein 2	GO:0005829,GO:0005886,GO:0006886	cytosol|plasma membrane|intracellular protein transport
CsaV3_2G007560	7639.93	5488.55	9791.31	1.78395	0.835077	3.15e-14	5.35e-13	Up	99.6812	91.0678	88.7762	161.157	170.352	154.027	srp101	signal recognition particle receptor subunit alpha homolog	GO:0003924,GO:0005047,GO:0005525,GO:0005634,GO:0005785,GO:0005789,GO:0005829,GO:0006614,GO:0016020,GO:0045047	GTPase activity|signal recognition particle binding|GTP binding|nucleus|signal recognition particle receptor complex|endoplasmic reticulum membrane|cytosol|SRP-dependent cotranslational protein targeting to membrane|membrane|protein targeting to ER	ko03060	Protein export
CsaV3_2G007580	619.552	378.668	860.436	2.27227	1.18413	1.43e-17	3.41e-16	Up	5.49494	4.41047	4.93217	12.5671	11.7997	10.8959		hepatoma-derived growth factor-related protein 2-like isoform X2
CsaV3_2G007590	285.076	196.263	373.889	1.90504	0.92982	6.46e-07	4.34e-06	Up	22.2927	15.4113	16.866	32.5271	32.3403	44.8377	At2g24040	UPF0057 membrane protein At4g30660	GO:0016021	integral component of membrane
CsaV3_2G007620	1248.64	1697.34	799.949	0.471296	-1.0853	1.99e-18	5.11e-17	Down	65.1484	65.4419	76.2188	34.8332	33.9271	29.3571	IF3-2	Translation initiation factor IF-3	GO:0003743,GO:0009507,GO:0009658,GO:0032790,GO:0043022,GO:0048366	translation initiation factor activity|chloroplast|chloroplast organization|ribosome disassembly|ribosome binding|leaf development
CsaV3_2G007650	525.426	736.116	314.736	0.427562	-1.22579	1.63e-17	3.85e-16	Down	9.46873	9.44179	9.26367	4.15301	4.60141	3.66972		FAD/NAD(P)-binding oxidoreductase family protein
CsaV3_2G007880	416.99	590.244	243.736	0.412941	-1.27599	5.04e-17	1.14e-15	Down	45.8361	49.2543	41.3679	17.232	19.418	20.8645		Unknown protein
CsaV3_2G007920	195.512	93.5241	297.5	3.18099	1.66948	6.28e-07	4.23e-06	Up	3.07433	3.4667	4.43468	12.832	8.88182	17.152		RING-H2 finger protein ATL56
CsaV3_2G007940	11.6788	6.28316	17.0745	2.71751	1.44228	0.033246	0.080798	Up	0.162454	0.130929	0.077005	0.205964	0.29373	0.39481	4CL1	4-coumarate--CoA ligase	GO:0005524,GO:0009698,GO:0016207	ATP binding|phenylpropanoid metabolic process|4-coumarate-CoA ligase activity	ko00940,ko00130,ko00360	Phenylpropanoid biosynthesis|Ubiquinone and other terpenoid-quinone biosynthesis|Phenylalanine metabolism
CsaV3_2G007950	548.345	702.749	393.942	0.560573	-0.83503	4.38e-06	2.6e-05	Down	42.9491	51.4814	36.8054	26.4322	21.6065	25.6075	POPTRDRAFT_578614	CASP-like protein	GO:0005886,GO:0016021,GO:0051539	plasma membrane|integral component of membrane|4 iron, 4 sulfur cluster binding
CsaV3_2G007960	21.9012	2.94106	40.8614	13.8934	3.79633	4.79e-07	3.29e-06	Up	0.108094	0.050241	0.306076	1.19783	1.86911	2.77937	XTH25	Xyloglucan endotransglucosylase/hydrolase	GO:0004553,GO:0005618,GO:0009832,GO:0010411,GO:0016762,GO:0048046,GO:0071555	hydrolase activity, hydrolyzing O-glycosyl compounds|cell wall|plant-type cell wall biogenesis|xyloglucan metabolic process|xyloglucan:xyloglucosyl transferase activity|apoplast|cell wall organization
CsaV3_2G008030	3.59644	6.53495	0.657921	0.100677	-3.31219	0.026742	0.067088	Down	0.097238	0.298023	0.21191	0.059303	0	0	MYB36	MYB transcription factor	GO:0003700,GO:0005634,GO:0008285,GO:0030154,GO:0035987,GO:0043565,GO:0044212,GO:0045597,GO:0045892,GO:0045893,GO:0048226,GO:0050801,GO:2000067	DNA-binding transcription factor activity|nucleus|negative regulation of cell proliferation|cell differentiation|endodermal cell differentiation|sequence-specific DNA binding|transcription regulatory region DNA binding|positive regulation of cell differentiation|negative regulation of transcription, DNA-templated|positive regulation of transcription, DNA-templated|Casparian strip|ion homeostasis|…
CsaV3_2G008050	7.83745	13.6826	1.99229	0.145608	-2.77984	0.012322	0.03451	Down	0	0.252341	0.255708	0.099731	0.053617	0	DTX16	Protein DETOXIFICATION	GO:0005774,GO:0006855,GO:0009624,GO:0015238,GO:0015297,GO:0016021	vacuolar membrane|drug transmembrane transport|response to nematode|drug transmembrane transporter activity|antiporter activity|integral component of membrane
CsaV3_2G008060	641.012	783.154	498.87	0.637	-0.65063	1.81e-06	1.14e-05	Down	16.3747	18.6784	18.2777	12.7428	10.9063	10.2261	DTX16	Protein DETOXIFICATION	GO:0005774,GO:0006855,GO:0009624,GO:0015238,GO:0015297,GO:0016021	vacuolar membrane|drug transmembrane transport|response to nematode|drug transmembrane transporter activity|antiporter activity|integral component of membrane
CsaV3_2G008130	3.78773	7.23723	0.338226	0.046734	-4.41938	0.007514	0.022411	Down	0.15935	0.357554	0.119262	0	0.030705	0	MDL1	(R)-mandelonitrile lyase 1-like	GO:0005773,GO:0016614,GO:0033095,GO:0046593,GO:0050660	vacuole|oxidoreductase activity, acting on CH-OH group of donors|aleurone grain|mandelonitrile lyase activity|flavin adenine dinucleotide binding	ko00460	Cyanoamino acid metabolism
CsaV3_2G008170	2410.11	1258.78	3561.45	2.82928	1.50043	3.75e-13	5.66e-12	Up	35.9354	31.8181	40.5216	105.436	113.215	82.3438	MDL1	(R)-mandelonitrile lyase 1-like	GO:0005773,GO:0016614,GO:0033095,GO:0046593,GO:0050660	vacuole|oxidoreductase activity, acting on CH-OH group of donors|aleurone grain|mandelonitrile lyase activity|flavin adenine dinucleotide binding	ko00460	Cyanoamino acid metabolism
CsaV3_2G008220	1166.42	1471.87	860.968	0.584949	-0.77362	4.7e-10	4.92e-09	Down	34.0793	37.8798	32.8519	20.6763	20.4249	20.1123	COL5	zinc finger protein CONSTANS-LIKE 5-like	GO:0003700,GO:0005634,GO:0006355,GO:0008270,GO:0009909	DNA-binding transcription factor activity|nucleus|regulation of transcription, DNA-templated|zinc ion binding|regulation of flower development
CsaV3_2G008250	6.7464	10.8487	2.64412	0.243728	-2.03666	0.031144	0.076513	Down	0.621408	1.02917	0.454062	0.37238	0	0.140792		Unknown protein
CsaV3_2G008290	4.26964	7.86588	0.673407	0.085611	-3.54606	0.009959	0.028642	Down	0.276958	0.252695	0.392314	0	0.135566	0.140561		DUF1685 family protein
CsaV3_2G008330	1988.28	2499.04	1477.53	0.591237	-0.75819	1.04e-10	1.18e-09	Down	78.7531	86.3689	83.7361	49.7012	45.7609	45.319		Chlorophyll A-B binding protein
CsaV3_2G008390	7.93397	15.8679	0	0	#NAME?	6.33e-07	4.27e-06	Down	0.330517	0.296818	0.186824	0	0	0	N	TMV resistance protein N-like	GO:0005524,GO:0005737,GO:0007165,GO:0009626,GO:0043531	ATP binding|cytoplasm|signal transduction|plant-type hypersensitive response|ADP binding
CsaV3_2G008510	3209.58	1523.28	4895.88	3.21405	1.68439	1.34e-22	4.99e-21	Up	27.9151	25.3029	21.2175	65.2901	75.5626	80.2373	At3g11710	Lysine--tRNA ligase	GO:0003677,GO:0004824,GO:0005524,GO:0005829,GO:0006430,GO:0009506,GO:0046872	DNA binding|lysine-tRNA ligase activity|ATP binding|cytosol|lysyl-tRNA aminoacylation|plasmodesma|metal ion binding	ko00970	Aminoacyl-tRNA biosynthesis
CsaV3_2G008540	2417.86	2998.63	1837.08	0.612641	-0.70689	9.78e-10	9.81e-09	Down	113.631	117.087	130.493	79.0564	68.933	74.9183		DUF1517 domain-containing protein
CsaV3_2G008550	535.307	773.529	297.085	0.384065	-1.38058	1.04e-21	3.5e-20	Down	23.3317	27.2231	23.363	11.8987	9.68609	8.59322	NIFU3	nifU-like protein 3, chloroplastic	GO:0005198,GO:0005506,GO:0009507,GO:0009570,GO:0016226,GO:0032947,GO:0048564,GO:0051539,GO:0097428	structural molecule activity|iron ion binding|chloroplast|chloroplast stroma|iron-sulfur cluster assembly|protein-containing complex scaffold activity|photosystem I assembly|4 iron, 4 sulfur cluster binding|protein maturation by iron-sulfur cluster transfer
CsaV3_2G008600	43.073	53.1482	32.9978	0.620864	-0.68765	0.048246	0.110094	Down	0.967847	1.03394	1.34645	0.854675	0.52349	0.702984	PCMP-E23	pentatricopeptide repeat-containing protein At2g34400
CsaV3_2G008690	1381.64	1700.55	1062.72	0.62493	-0.67823	2.53e-08	2.09e-07	Down	22.0209	21.5546	20.4494	14.9783	13.3124	11.5733	SBT2.5	Subtilisin-like protease	GO:0004252,GO:0005618,GO:0008236,GO:0016020	serine-type endopeptidase activity|cell wall|serine-type peptidase activity|membrane
CsaV3_2G008710	23.4452	34.8621	12.0284	0.345029	-1.53521	0.001311	0.004728	Down	0.457904	0.537539	0.542767	0.165159	0.189898	0.018659	At5g57200	Clathrin assembly protein AP180	GO:0005545,GO:0005794,GO:0005905,GO:0006897,GO:0030136,GO:0030276,GO:0048268	1-phosphatidylinositol binding|Golgi apparatus|clathrin-coated pit|endocytosis|clathrin-coated vesicle|clathrin binding|clathrin coat assembly
CsaV3_2G008720	747.264	971.116	523.411	0.538979	-0.8917	1.45e-08	1.24e-07	Down	12.5332	14.6778	11.8939	6.87089	6.04874	8.321	CIA2	protein CHLOROPLAST IMPORT APPARATUS 2-like	GO:0005634,GO:0006355,GO:0009507,GO:0045036	nucleus|regulation of transcription, DNA-templated|chloroplast|protein targeting to chloroplast
CsaV3_2G008750	1547.5	1204.15	1890.85	1.57028	0.651018	5.37e-08	4.25e-07	Up	17.2127	15.8081	14.9685	24.8767	23.4515	23.6444	SKIPA	SNW domain-containing protein 1	GO:0000398,GO:0005634,GO:0005681,GO:1901002,GO:1902584	mRNA splicing, via spliceosome|nucleus|spliceosomal complex|positive regulation of response to salt stress|positive regulation of response to water deprivation	ko03040,ko04330	Spliceosome|Notch signaling pathway
CsaV3_2G008770	1302.07	1891.66	712.47	0.376638	-1.40875	3.51e-13	5.31e-12	Down	68.4578	80.1005	64.243	26.9049	29.5367	23.3882	BHLH35	transcription factor bHLH35-like	GO:0003677,GO:0005634,GO:0046983	DNA binding|nucleus|protein dimerization activity
CsaV3_2G008970	90.118	70.6777	109.558	1.55011	0.632372	0.013598	0.037655	Up	1.99565	1.56276	2.70535	3.67348	3.64478	2.63632	PIRL6	plant intracellular Ras-group-related LRR protein 6-like
CsaV3_2G008980	3.83423	0.648711	7.01975	10.8211	3.43577	0.018418	0.048843	Up	0	0.182074	0.188451	0.944256	0.991995	1.69919		Unknown protein
CsaV3_2G008990	695.4	546.003	844.797	1.54724	0.629695	2.66e-06	1.63e-05	Up	6.25599	6.76363	5.85076	10.229	9.59194	8.97548	SPBC9B6.07	ribosomal RNA processing protein 1 homolog	GO:0005634,GO:0005730,GO:0006364,GO:0030687,GO:0030688	nucleus|nucleolus|rRNA processing|preribosome, large subunit precursor|preribosome, small subunit precursor
CsaV3_2G009060	8.10453	13.5277	2.68132	0.198209	-2.33491	0.007046	0.021162	Down	0.131106	0.265857	0.070019	0.017947	0.017942	0.073166		Cytochrome P450 family cinnamate 4-hydroxylase	GO:0004497,GO:0005506,GO:0016021,GO:0016705,GO:0020037	monooxygenase activity|iron ion binding|integral component of membrane|oxidoreductase activity, acting on paired donors, with incorporation or reduction of molecular oxygen|heme binding	ko00130,ko01220,ko00945,ko00940,ko00360,ko00941	Ubiquinone and other terpenoid-quinone biosynthesis|Degradation of aromatic compounds|Stilbenoid, diarylheptanoid and gingerol biosynthesis|Phenylpropanoid biosynthesis|Phenylalanine metabolism|Flavonoid biosynthesis
CsaV3_2G009070	387.332	235.236	539.427	2.29313	1.19732	1.35e-07	1e-06	Up	2.39844	1.72472	3.59535	6.36947	4.98387	6.90715		Cytochrome P450 family cinnamate 4-hydroxylase	GO:0004497,GO:0005506,GO:0016021,GO:0016705,GO:0020037	monooxygenase activity|iron ion binding|integral component of membrane|oxidoreductase activity, acting on paired donors, with incorporation or reduction of molecular oxygen|heme binding	ko00130,ko01220,ko00945,ko00940,ko00360,ko00941	Ubiquinone and other terpenoid-quinone biosynthesis|Degradation of aromatic compounds|Stilbenoid, diarylheptanoid and gingerol biosynthesis|Phenylpropanoid biosynthesis|Phenylalanine metabolism|Flavonoid biosynthesis
CsaV3_2G009170	390.548	161.07	620.026	3.84942	1.94464	1.79e-34	1.74e-32	Up	2.62511	1.96234	1.87501	9.01093	8.35428	8.62019	HSP70	heat shock 70 kDa protein	GO:0005524,GO:0005737,GO:0006986,GO:0016887,GO:0031072,GO:0034605,GO:0034620,GO:0042026,GO:0042623,GO:0044183,GO:0051082,GO:0051085,GO:0051787	ATP binding|cytoplasm|response to unfolded protein|ATPase activity|heat shock protein binding|cellular response to heat|cellular response to unfolded protein|protein refolding|ATPase activity, coupled|protein binding involved in protein folding|unfolded protein binding|chaperone cofactor-dependent protein refolding|misfolded protein binding	ko04010,ko04141,ko03040,ko04144	MAPK signaling pathway|Protein processing in endoplasmic reticulum|Spliceosome|Endocytosis
CsaV3_2G009220	2143.67	1318.41	2968.93	2.2519	1.17114	5.68e-10	5.88e-09	Up	16.473	15.3182	19.1625	35.1195	42.8276	47.6275	BON3	protein BONZAI 3	GO:0005544,GO:0005886,GO:0006952,GO:0060548,GO:0071277,GO:0090332	calcium-dependent phospholipid binding|plasma membrane|defense response|negative regulation of cell death|cellular response to calcium ion|stomatal closure
CsaV3_2G009510	414.223	520.395	308.051	0.591956	-0.75644	5.22e-07	3.56e-06	Down	23.3697	21.9474	18.602	12.0724	11.7065	14.2941	GRXS14	Glutaredoxin	GO:0006812,GO:0009055,GO:0009507,GO:0009570,GO:0009941,GO:0015035,GO:0015038,GO:0015297,GO:0045454,GO:0046872,GO:0051537	cation transport|electron transfer activity|chloroplast|chloroplast stroma|chloroplast envelope|protein disulfide oxidoreductase activity|glutathione disulfide oxidoreductase activity|antiporter activity|cell redox homeostasis|metal ion binding|2 iron, 2 sulfur cluster binding
CsaV3_2G009570	267.261	213.217	321.305	1.50694	0.59162	0.011683	0.032936	Up	12.0379	8.59756	6.5749	11.0655	11.4248	15.0467	Os01g0810000	U3 small nucleolar RNA-associated protein 11	GO:0005730,GO:0006364,GO:0009561,GO:0032040	nucleolus|rRNA processing|megagametogenesis|small-subunit processome
CsaV3_2G009590	1855.38	1193.48	2517.28	2.10919	1.07669	1.21e-13	1.92e-12	Up	29.2646	27.3221	22.7192	53.757	48.8327	63.2085	CBSX6	CBS domain containing protein	GO:0005773,GO:0005774,GO:0016021	vacuole|vacuolar membrane|integral component of membrane
CsaV3_2G009630	30962.2	11328.4	50596.1	4.46632	2.15909	6.26e-83	1.32e-79	Up	114.487	92.7602	102.365	433.45	477.694	473.091	ABCB11	ABC transporter B family protein	GO:0005524,GO:0005886,GO:0009506,GO:0010329,GO:0010540,GO:0016021,GO:0042626	ATP binding|plasma membrane|plasmodesma|auxin efflux transmembrane transporter activity|basipetal auxin transport|integral component of membrane|ATPase activity, coupled to transmembrane movement of substances	ko02010	ABC transporters
CsaV3_2G009640	513.486	210.311	816.661	3.88311	1.95721	1.13e-08	9.87e-08	Up	1.88875	1.41964	1.99461	6.62489	5.67874	9.18606	ABCB11	ABC transporter B family protein	GO:0005524,GO:0005886,GO:0009506,GO:0010329,GO:0010540,GO:0016021,GO:0042626	ATP binding|plasma membrane|plasmodesma|auxin efflux transmembrane transporter activity|basipetal auxin transport|integral component of membrane|ATPase activity, coupled to transmembrane movement of substances	ko02010	ABC transporters
CsaV3_2G009650	205.555	254.258	156.853	0.616906	-0.69688	0.000156	0.000697	Down	12.298	12.7331	12.0926	8.92138	7.4928	7.12414		Ubiquitin carboxyl-terminal hydrolase
CsaV3_2G009670	123.869	205.412	42.3267	0.206058	-2.27888	8.15e-22	2.8e-20	Down	4.45765	4.0814	4.20144	1.24079	0.769613	1.30505	PCMP-H32	Pentatricopeptide repeat-containing protein
CsaV3_2G009860	426.496	663.629	189.363	0.285344	-1.80923	1.51e-31	1.18e-29	Down	13.0904	12.0589	11.3034	3.77048	3.21672	3.02646		Alpha-(1,6)-fucosyltransferase
CsaV3_2G009890	2751.52	731.751	4771.28	6.52036	2.70495	4.92e-62	2.88e-59	Up	7.98896	6.33001	6.70601	41.059	45.3272	49.8701	At4g27190	disease resistance protein At4g27190-like isoform X1
CsaV3_2G009920	41.0752	31.442	50.7084	1.61276	0.689533	0.049654	0.112723	Up	1.06781	0.886038	0.402899	1.12657	1.3254	0.960475	PXG2	peroxygenase-like	GO:0004392,GO:0004497,GO:0005509,GO:0005811,GO:0006952,GO:0016021,GO:0031408,GO:0071614,GO:1990137	heme oxygenase (decyclizing) activity|monooxygenase activity|calcium ion binding|lipid droplet|defense response|integral component of membrane|oxylipin biosynthetic process|linoleic acid epoxygenase activity|plant seed peroxidase activity	ko00073	Cutin, suberine and wax biosynthesis
CsaV3_2G010010	311.65	242.9	380.4	1.56607	0.647152	6.15e-05	0.000297	Up	6.03971	5.17869	5.97149	8.89021	7.78838	10.4309	IPUT1	Hexosyltransferase	GO:0000139,GO:0005768,GO:0005794,GO:0005802,GO:0015020,GO:0016020,GO:0016021,GO:0046513,GO:0046872,GO:1990482	Golgi membrane|endosome|Golgi apparatus|trans-Golgi network|glucuronosyltransferase activity|membrane|integral component of membrane|ceramide biosynthetic process|metal ion binding|sphingolipid alpha-glucuronosyltransferase activity
CsaV3_2G010030	12.8445	21.9961	3.69282	0.167885	-2.57445	0.000187	0.000822	Down	1.57501	3.80664	5.14961	0	1.66459	0		Unknown protein
CsaV3_2G010040	755.658	1119.59	391.726	0.349883	-1.51505	3.77e-12	5.1e-11	Down	20.1635	25.3702	21.2947	10.0437	7.63328	5.56908	AMT1-2	Ammonium transporter	GO:0005886,GO:0005887,GO:0008519,GO:0009624,GO:0015696,GO:0015843,GO:0072488	plasma membrane|integral component of plasma membrane|ammonium transmembrane transporter activity|response to nematode|ammonium transport|methylammonium transport|ammonium transmembrane transport
CsaV3_2G010060	281.361	406.942	155.779	0.382804	-1.38532	3.95e-16	8.11e-15	Down	8.57023	9.4831	9.41371	4.24457	3.67426	2.63232	AMT1-2	Ammonium transporter	GO:0005886,GO:0005887,GO:0008519,GO:0009624,GO:0015696,GO:0015843,GO:0072488	plasma membrane|integral component of plasma membrane|ammonium transmembrane transporter activity|response to nematode|ammonium transport|methylammonium transport|ammonium transmembrane transport
CsaV3_2G010080	407.066	509.406	304.726	0.598198	-0.7413	8.88e-07	5.86e-06	Down	4.94374	6.18926	5.2733	4.04558	2.94843	3.74696	RNE	Ribonuclease E/G	GO:0003723,GO:0004521,GO:0006364,GO:0009507,GO:0009570,GO:0009658,GO:0010239,GO:1901259,GO:2001070	RNA binding|endoribonuclease activity|rRNA processing|chloroplast|chloroplast stroma|chloroplast organization|chloroplast mRNA processing|chloroplast rRNA processing|starch binding
CsaV3_2G010090	11601.1	14449	8753.15	0.605795	-0.7231	2.86e-08	2.34e-07	Down	665.904	682.482	662.62	469.36	414.069	332.972	PSAEA	Photosystem I reaction center subunit IV	GO:0009535,GO:0009538,GO:0015979	chloroplast thylakoid membrane|photosystem I reaction center|photosynthesis	ko00195	Photosynthesis
CsaV3_2G010110	69.997	101.882	38.1119	0.374079	-1.41859	3.12e-05	0.000159	Down	2.01713	3.21751	3.73865	0.903084	1.02875	1.45439	At5g33370	GDSL esterase/lipase	GO:0005576,GO:0016042,GO:0016788,GO:0042335	extracellular region|lipid catabolic process|hydrolase activity, acting on ester bonds|cuticle development
CsaV3_2G010120	113.19	170.832	55.5486	0.325166	-1.62075	6.05e-12	8.01e-11	Down	5.04038	5.84752	5.85242	1.48268	2.1099	1.72952	BHLH14	transcription factor MYC3-like	GO:0003677,GO:0003700,GO:0005634,GO:0005737,GO:0006355,GO:0010629,GO:0046983	DNA binding|DNA-binding transcription factor activity|nucleus|cytoplasm|regulation of transcription, DNA-templated|negative regulation of gene expression|protein dimerization activity
CsaV3_2G010130	44.5839	29.0412	60.1266	2.07039	1.0499	0.002246	0.007643	Up	0.634111	0.425666	0.595894	0.964788	1.08493	1.08834	PUB9	RING-type E3 ubiquitin transferase	GO:0004842,GO:0005634,GO:0005737,GO:0005886,GO:0009738,GO:0016567,GO:0070696,GO:0071215	ubiquitin-protein transferase activity|nucleus|cytoplasm|plasma membrane|abscisic acid-activated signaling pathway|protein ubiquitination|transmembrane receptor protein serine/threonine kinase binding|cellular response to abscisic acid stimulus
CsaV3_2G010160	3.68203	0	7.36406	Inf	Inf	0.001498	0.00533	Up	0	0	0	0.156284	0.233747	0.190646	GH3.6	indole-3-acetic acid-amido synthetase GH3.5-like	GO:0005737,GO:0009507,GO:0009733,GO:0009734,GO:0009826,GO:0010252,GO:0010279	cytoplasm|chloroplast|response to auxin|auxin-activated signaling pathway|unidimensional cell growth|auxin homeostasis|indole-3-acetic acid amido synthetase activity	ko04075	Plant hormone signal transduction
CsaV3_2G010180	349.241	200.852	497.63	2.47759	1.30894	1.5e-06	9.54e-06	Up	5.09179	6.04938	8.43871	16.7856	11.1628	18.7408		Pathogenic type III effector avirulence factor Avr cleavage site
CsaV3_2G010250	1284.38	1557.04	1011.72	0.649772	-0.62199	3.88e-07	2.71e-06	Down	37.325	38.8972	32.9311	24.0571	23.3366	22.8006	VDE1	Violaxanthin de-epoxidase	GO:0009535,GO:0046422	chloroplast thylakoid membrane|violaxanthin de-epoxidase activity	ko00906	Carotenoid biosynthesis
CsaV3_2G010400	1535.92	583.131	2488.71	4.26784	2.0935	1.71e-57	6.92e-55	Up	7.78443	6.35089	8.46844	29.4907	30.3741	34.7231	DRP4C	Dynamin related protein 4C	GO:0000266,GO:0003924,GO:0005525,GO:0005737,GO:0005874,GO:0008017,GO:0016020	mitochondrial fission|GTPase activity|GTP binding|cytoplasm|microtubule|microtubule binding|membrane
CsaV3_2G010410	152.442	86.6976	218.187	2.51665	1.3315	4.17e-05	0.000208	Up	0.886111	0.728697	1.11061	1.87256	2.14197	1.94892	STP10	Sugar transporter, putative	GO:0005351,GO:0005354,GO:0005355,GO:0005886,GO:0005887,GO:0008645,GO:0009679,GO:0015578,GO:0055055,GO:0071333	carbohydrate:proton symporter activity|galactose transmembrane transporter activity|glucose transmembrane transporter activity|plasma membrane|integral component of plasma membrane|hexose transmembrane transport|hexose:proton symporter activity|mannose transmembrane transporter activity|D-glucose:proton symporter activity|cellular response to glucose stimulus
CsaV3_2G010420	2050.2	1434.27	2666.14	1.85888	0.894434	0.000256	0.00109	Up	32.3086	28.1216	49.3914	70.7434	73.7532	55.7283	At2g02240	F-box protein PP2-B10-like	GO:0009793	embryo development ending in seed dormancy
CsaV3_2G010550	3405.08	2243.97	4566.19	2.03487	1.02494	8.87e-08	6.79e-07	Up	39.5086	33.0922	49.3777	88.8638	96.7536	75.8396	At1g65240	aspartic proteinase-like protein 2	GO:0004190,GO:0005886,GO:0006508,GO:0030163,GO:0031225,GO:0046658	aspartic-type endopeptidase activity|plasma membrane|proteolysis|protein catabolic process|anchored component of membrane|anchored component of plasma membrane
CsaV3_2G010560	1383.83	824.766	1942.9	2.3557	1.23616	8.27e-24	3.41e-22	Up	14.0662	9.96207	14.0233	30.9801	28.6701	31.3997	GFA1	Glutamine--fructose-6-phosphate aminotransferase [isomerizing]	GO:0004360,GO:0006002,GO:0006047,GO:0006048,GO:0006487,GO:0006541,GO:0034221,GO:0097367	glutamine-fructose-6-phosphate transaminase (isomerizing) activity|fructose 6-phosphate metabolic process|UDP-N-acetylglucosamine metabolic process|UDP-N-acetylglucosamine biosynthetic process|protein N-linked glycosylation|glutamine metabolic process|fungal-type cell wall chitin biosynthetic process|carbohydrate derivative binding	ko00250,ko00520	Alanine, aspartate and glutamate metabolism|Amino sugar and nucleotide sugar metabolism
CsaV3_2G010570	217.03	159.905	274.156	1.71449	0.77778	1.78e-05	9.53e-05	Up	8.37118	8.36446	8.47658	12.8302	14.5025	18.1658		Protein of unknown function, DUF538
CsaV3_2G010610	2.79146	5.24774	0.335181	0.063871	-3.96868	0.034029	0.082338	Down	0.05993	0.138526	0.168573	0	0	0.028244	MYB117	MYB transcription factor	GO:0003677,GO:0003700,GO:0005634,GO:0006355,GO:0007275,GO:0010199	DNA binding|DNA-binding transcription factor activity|nucleus|regulation of transcription, DNA-templated|multicellular organism development|organ boundary specification between lateral organs and the meristem
CsaV3_2G010640	4687.74	3531.77	5843.71	1.65461	0.726492	8.25e-11	9.48e-10	Up	120.153	108.81	143.127	243.53	251.379	257.642	SUD1	RING/FYVE/PHD zinc finger superfamily protein	GO:0004842,GO:0008270,GO:0008299,GO:0009414,GO:0010025,GO:0010143,GO:0010345,GO:0030176,GO:0030433,GO:0042335,GO:1900490	ubiquitin-protein transferase activity|zinc ion binding|isoprenoid biosynthetic process|response to water deprivation|wax biosynthetic process|cutin biosynthetic process|suberin biosynthetic process|integral component of endoplasmic reticulum membrane|ubiquitin-dependent ERAD pathway|cuticle development|positive regulation of hydroxymethylglutaryl-CoA reductase (NADPH) activity
CsaV3_2G010660	1111.37	865.234	1357.5	1.56894	0.649788	1.96e-07	1.42e-06	Up	12.9347	12.9151	13.5327	19.8269	21.8368	21.4762	APY6	Ectonucleoside triphosphate diphosphohydrolase 1	GO:0005524,GO:0009901,GO:0010584,GO:0016021,GO:0030659,GO:0102485,GO:0102486,GO:0102487,GO:0102488,GO:0102489,GO:0102490,GO:0102491	ATP binding|anther dehiscence|pollen exine formation|integral component of membrane|cytoplasmic vesicle membrane|dATP phosphohydrolase activity|dCTP phosphohydrolase activity|dUTP phosphohydrolase activity|dTTP phosphohydrolase activity|GTP phosphohydrolase activity|8-oxo-dGTP phosphohydrolase activity|dGTP phosphohydrolase activity	ko00230,ko00240	Purine metabolism|Pyrimidine metabolism
CsaV3_2G010670	385.005	283.381	486.628	1.71722	0.780075	3.42e-07	2.4e-06	Up	12.6535	13.1106	10.4698	20.9084	17.4606	22.3298	SBH1	sphinganine C4-monooxygenase 1-like	GO:0000170,GO:0005506,GO:0005783,GO:0005789,GO:0005794,GO:0009640,GO:0016021,GO:0030148,GO:0046520	sphingosine hydroxylase activity|iron ion binding|endoplasmic reticulum|endoplasmic reticulum membrane|Golgi apparatus|photomorphogenesis|integral component of membrane|sphingolipid biosynthetic process|sphingoid biosynthetic process	ko00600	Sphingolipid metabolism
CsaV3_2G010680	28.7025	46.3451	11.0599	0.238643	-2.06708	3.39e-06	2.04e-05	Down	0.860337	0.97807	1.15762	0.174218	0.287236	0.221122		CLAVATA3/ESR (CLE)-related protein 45
CsaV3_2G010730	80.7471	121.394	40.1007	0.330336	-1.59799	5.97e-06	3.48e-05	Down	2.98446	3.03584	1.83561	0.869683	0.950094	0.778342	PKS1	protein PHYTOCHROME KINASE SUBSTRATE 1	GO:0005737,GO:0005886,GO:0009585,GO:0009638,GO:0009958,GO:0010017,GO:0010114,GO:0010218	cytoplasm|plasma membrane|red, far-red light phototransduction|phototropism|positive gravitropism|red or far-red light signaling pathway|response to red light|response to far red light
CsaV3_2G010750	5.13434	8.59594	1.67273	0.194595	-2.36145	0.035301	0.08495	Down	0.0903	0.127522	0.341315	0.042088	0.043594	0.133581	FEZ	NAC domain-containing protein, putative	GO:0003677,GO:0003700,GO:0005634,GO:0009733,GO:0045770,GO:0048103,GO:0048829	DNA binding|DNA-binding transcription factor activity|nucleus|response to auxin|positive regulation of asymmetric cell division|somatic stem cell division|root cap development
CsaV3_2G010800	40.2541	50.788	29.7201	0.585179	-0.77305	0.03276	0.079819	Down	1.37653	1.23067	1.18715	0.958861	0.793131	0.583205	ORC6	Origin recognition complex, subunit 6	GO:0000808,GO:0003688,GO:0005664,GO:0006260,GO:0006270,GO:0009555	origin recognition complex|DNA replication origin binding|nuclear origin of replication recognition complex|DNA replication|DNA replication initiation|pollen development	ko04113,ko04111,ko04110	Meiosis - yeast|Cell cycle - yeast|Cell cycle
CsaV3_2G010850	85.2298	137.345	33.1149	0.241108	-2.05225	3.97e-14	6.66e-13	Down	1.80861	1.80376	2.24027	0.563777	0.704043	0.43828		Protein ENHANCED DISEASE RESISTANCE 2
CsaV3_2G010860	1118.21	1498.08	738.342	0.492861	-1.02075	4.74e-16	9.65e-15	Down	31.1143	30.4255	30.2695	16.5271	14.1908	14.5149	RBCMT	N-methyltransferase	GO:0009507,GO:0030785	chloroplast|[ribulose-bisphosphate carboxylase]-lysine N-methyltransferase activity
CsaV3_2G010870	58.3426	36.6639	80.0214	2.18256	1.12602	0.00028	0.001183	Up	2.36749	1.40953	1.72973	2.69865	4.56514	4.4651		lysine-rich arabinogalactan protein 19
CsaV3_2G010880	3012.12	1076.67	4947.58	4.59528	2.20015	1.01e-28	6.2e-27	Up	11.4101	8.37065	6.75834	36.3214	38.6367	46.4634	ALA9	Phospholipid-transporting ATPase	GO:0000139,GO:0000287,GO:0004012,GO:0005524,GO:0005802,GO:0005886,GO:0016021,GO:0045332,GO:0048194	Golgi membrane|magnesium ion binding|phospholipid-translocating ATPase activity|ATP binding|trans-Golgi network|plasma membrane|integral component of membrane|phospholipid translocation|Golgi vesicle budding
CsaV3_2G010910	439.496	670.867	208.125	0.310232	-1.68858	1.34e-17	3.22e-16	Down	16.4374	19.4392	14.655	4.44507	5.97068	5.1524	FLZ2	Protein of unknown function (DUF581)	GO:0009744,GO:0009749,GO:0019900,GO:0042594,GO:0046872,GO:1905582	response to sucrose|response to glucose|kinase binding|response to starvation|metal ion binding|response to mannose
CsaV3_2G010960	50.5572	68.9369	32.1775	0.466768	-1.09922	0.000747	0.002848	Down	1.00298	0.786569	0.740015	0.242277	0.57808	0.378941	MSL10	Mechanosensitive ion channel protein	GO:0005886,GO:0006820,GO:0008381,GO:0010150,GO:0016021,GO:0050982,GO:0097468	plasma membrane|anion transport|mechanosensitive ion channel activity|leaf senescence|integral component of membrane|detection of mechanical stimulus|programmed cell death in response to reactive oxygen species
CsaV3_2G010990	282.482	197.769	367.194	1.85668	0.892726	2.32e-07	1.67e-06	Up	3.51122	4.2872	2.99596	5.72343	7.2058	7.24534	ATL52	RING-H2 finger protein ATL52-like	GO:0016021,GO:0016567,GO:0016740,GO:0046872	integral component of membrane|protein ubiquitination|transferase activity|metal ion binding
CsaV3_2G011050	42.3372	56.2949	28.3795	0.504122	-0.98816	0.005194	0.016147	Down	1.11007	0.942335	1.08552	0.536474	0.622686	0.320082	BHLH91	LOW QUALITY PROTEIN: transcription factor bHLH91-like	GO:0003677,GO:0003700,GO:0005634,GO:0006355,GO:0009555,GO:0046983,GO:0048658,GO:0052543	DNA binding|DNA-binding transcription factor activity|nucleus|regulation of transcription, DNA-templated|pollen development|protein dimerization activity|anther wall tapetum development|callose deposition in cell wall
CsaV3_2G011150	8312.29	12403.5	4221.12	0.340319	-1.55504	4.29e-44	8.29e-42	Down	96.6968	104.626	108.716	38.4573	36.1257	30.671	SPS2	Sucrose phosphate synthase	GO:0005986,GO:0016157,GO:0046524	sucrose biosynthetic process|sucrose synthase activity|sucrose-phosphate synthase activity	ko00500	Starch and sucrose metabolism
CsaV3_2G011160	145.786	180.731	110.841	0.613294	-0.70535	0.00074	0.002826	Down	3.2676	3.08865	2.41151	1.91258	1.5351	2.08431	At1g73400	Pentatricopeptide repeat-containing protein, mitochondrial
CsaV3_2G011230	3.97104	6.93349	1.00859	0.145466	-2.78125	0.038195	0.09059	Down	0	0	0	0	0	0		Unknown protein
CsaV3_2G011240	191.595	132.043	251.148	1.90203	0.927536	2.5e-05	0.00013	Up	4.90911	3.7007	4.96618	7.14408	8.41188	10.5935		RNA-binding protein
CsaV3_2G011270	488.784	375.809	601.759	1.60123	0.679185	2.6e-06	1.59e-05	Up	5.16192	4.89748	5.32074	8.07406	8.69854	8.9351	PARG1	Poly(ADP-ribose) glycohydrolase, putative	GO:0004649,GO:0005634,GO:0005737,GO:0005975,GO:0006282,GO:0006970,GO:0006974,GO:0006979,GO:0009225,GO:0009414,GO:0048511,GO:0050832,GO:0090332,GO:1990966	poly(ADP-ribose) glycohydrolase activity|nucleus|cytoplasm|carbohydrate metabolic process|regulation of DNA repair|response to osmotic stress|cellular response to DNA damage stimulus|response to oxidative stress|nucleotide-sugar metabolic process|response to water deprivation|rhythmic process|defense response to fungus|stomatal closure|ATP generation from poly-ADP-D-ribose
CsaV3_2G011370	722.723	566.321	879.126	1.55235	0.634449	2.01e-06	1.25e-05	Up	10.8506	10.2612	11.3139	15.5522	15.6652	15.4581	URH2	Pyrimidine-specific ribonucleoside hydrolase rihA	GO:0005829,GO:0006148,GO:0006152,GO:0008477,GO:0010150,GO:0035251,GO:0045437,GO:0047724	cytosol|inosine catabolic process|purine nucleoside catabolic process|purine nucleosidase activity|leaf senescence|UDP-glucosyltransferase activity|uridine nucleosidase activity|inosine nucleosidase activity
CsaV3_2G011380	4311.18	2446.83	6175.54	2.5239	1.33565	4.95e-32	3.97e-30	Up	41.0293	39.2338	36.931	91.5163	95.0197	105.925	PED1	3-ketoacyl-CoA thiolase	GO:0003988,GO:0005730,GO:0005739,GO:0005774,GO:0005777,GO:0006635,GO:0009507,GO:0009514,GO:0009611,GO:0009695,GO:0009789,GO:0010111,GO:0010124,GO:0016020,GO:0031408	acetyl-CoA C-acyltransferase activity|nucleolus|mitochondrion|vacuolar membrane|peroxisome|fatty acid beta-oxidation|chloroplast|glyoxysome|response to wounding|jasmonic acid biosynthetic process|positive regulation of abscisic acid-activated signaling pathway|glyoxysome organization|phenylacetate catabolic process|membrane|oxylipin biosynthetic process	ko00592,ko00071,ko04146,ko01040,ko00280,ko01212	alpha-Linolenic acid metabolism|Fatty acid degradation|Peroxisome|Biosynthesis of unsaturated fatty acids|Valine, leucine and isoleucine degradation|Fatty acid metabolism
CsaV3_2G011390	10279.5	13025.4	7533.6	0.578378	-0.78991	5.01e-13	7.46e-12	Down	193.599	198.306	181.909	117.343	118.415	91.5068	ABC1K3	ABC-1 domain-containing protein	GO:0004672,GO:0005524,GO:0006995,GO:0009414,GO:0009507,GO:0009644,GO:0009658,GO:0010114,GO:0010287,GO:0050821,GO:0080177,GO:0080183,GO:1902171	protein kinase activity|ATP binding|cellular response to nitrogen starvation|response to water deprivation|chloroplast|response to high light intensity|chloroplast organization|response to red light|plastoglobule|protein stabilization|plastoglobule organization|response to photooxidative stress|regulation of tocopherol cyclase activity
CsaV3_2G011400	1612.75	1052.05	2173.45	2.06592	1.04679	6.9e-12	9.05e-11	Up	34.9677	37.8611	36.1048	77.4624	63.6151	91.6726	VAMP725	Vesicle-associated membrane protein	GO:0000149,GO:0005484,GO:0005768,GO:0005886,GO:0006887,GO:0006906,GO:0015031,GO:0016021,GO:0031201,GO:0031901	SNARE binding|SNAP receptor activity|endosome|plasma membrane|exocytosis|vesicle fusion|protein transport|integral component of membrane|SNARE complex|early endosome membrane
CsaV3_2G011420	54.5901	80.1579	29.0222	0.362063	-1.46569	8.06e-05	0.000381	Down	2.56786	5.04474	2.6704	2.74477	1.11294	2.02342	RING1	RING finger protein 165-like	GO:0004842,GO:0046872,GO:0061630,GO:0090378	ubiquitin-protein transferase activity|metal ion binding|ubiquitin protein ligase activity|seed trichome elongation
CsaV3_2G011510	295.85	211.55	380.15	1.79697	0.84557	1.61e-06	1.02e-05	Up	2.53241	2.63494	3.28003	4.56907	5.16763	5.98611	LECRKS2	Receptor-like protein kinase
CsaV3_2G011520	329.936	418.656	241.216	0.576168	-0.79544	5.88e-07	3.97e-06	Down	4.32146	5.32096	5.54956	3.08279	2.63914	2.37383	HMGB15	high mobility group B protein 15	GO:0000400,GO:0003700,GO:0005634,GO:0006355,GO:0008134,GO:0009846,GO:0009860,GO:0019760,GO:0043565,GO:0044212,GO:0090406	four-way junction DNA binding|DNA-binding transcription factor activity|nucleus|regulation of transcription, DNA-templated|transcription factor binding|pollen germination|pollen tube growth|glucosinolate metabolic process|sequence-specific DNA binding|transcription regulatory region DNA binding|pollen tube
CsaV3_2G011530	419.681	213.986	625.375	2.9225	1.5472	2.71e-06	1.65e-05	Up	1.89548	1.47205	1.74601	6.3562	6.05151	5.82975	UBC5A	ubiquitin-conjugating enzyme E2 D1-like	GO:0004842,GO:0005524,GO:0016567,GO:0061631	ubiquitin-protein transferase activity|ATP binding|protein ubiquitination|ubiquitin conjugating enzyme activity
CsaV3_2G011540	50.1038	78.4562	21.7513	0.277241	-1.85079	4.82e-08	3.83e-07	Down	2.06426	1.76878	1.63185	0.338822	0.447028	0.741385	ERF062	ethylene-responsive transcription factor ERF062	GO:0003700,GO:0005634,GO:0009873,GO:0043565	DNA-binding transcription factor activity|nucleus|ethylene-activated signaling pathway|sequence-specific DNA binding
CsaV3_2G011590	15.0871	23.7849	6.38936	0.268631	-1.8963	0.003873	0.012458	Down	0.567768	0.267796	0.64203	0.054619	0.613283	0.175131	ERD2	ER lumen protein-retaining receptor	GO:0005789,GO:0006621,GO:0015031,GO:0016021,GO:0016192,GO:0046923	endoplasmic reticulum membrane|protein retention in ER lumen|protein transport|integral component of membrane|vesicle-mediated transport|ER retention sequence binding
CsaV3_2G011880	198.542	158.446	238.638	1.50612	0.590832	0.001546	0.005478	Up	26.8287	19.3164	20.3499	31.3088	52.7334	53.0919		Unknown protein
CsaV3_2G012050	87.2331	108.285	66.1811	0.611175	-0.71034	0.00526	0.01634	Down	2.28823	1.86788	2.4182	1.21848	1.32392	1.44045	At3g07010	Pectate lyase	GO:0030570,GO:0045490,GO:0046872	pectate lyase activity|pectin catabolic process|metal ion binding	ko00040,ko02024	Pentose and glucuronate interconversions|Quorum sensing
CsaV3_2G012080	5.61722	9.88153	1.3529	0.136912	-2.86868	0.00922	0.026796	Down	0.155125	0.170031	0.116529	0	0.061569	0	NCED6	9-cis epoxycarotenoid dioxygenase	GO:0009507,GO:0009535,GO:0009570,GO:0009639,GO:0009688,GO:0010114,GO:0010436,GO:0016121,GO:0045549,GO:0046872	chloroplast|chloroplast thylakoid membrane|chloroplast stroma|response to red or far red light|abscisic acid biosynthetic process|response to red light|carotenoid dioxygenase activity|carotene catabolic process|9-cis-epoxycarotenoid dioxygenase activity|metal ion binding	ko00906	Carotenoid biosynthesis
CsaV3_2G012180	1098.89	1354.82	842.955	0.622191	-0.68457	4.21e-08	3.37e-07	Down	17.4843	19.9447	18.6189	12.4916	12.5519	12.9142	CTPA2	Carboxyl-terminal-processing protease	GO:0004175,GO:0005739,GO:0008236,GO:0009543,GO:0009579,GO:0031977	endopeptidase activity|mitochondrion|serine-type peptidase activity|chloroplast thylakoid lumen|thylakoid|thylakoid lumen
CsaV3_2G012200	47.1951	58.4348	35.9555	0.61531	-0.70061	0.036412	0.087144	Down	0.559603	8.01293	0.529366	2.66665	0	0.598273	LBD1	LOB domain-containing protein	GO:0005739	mitochondrion
CsaV3_2G012220	418.542	558.264	278.819	0.49944	-1.00162	3.5e-11	4.21e-10	Down	16.1457	16.1904	14.9002	8.92995	6.25438	8.31601	ENT1	Equilibrative nucleotide transporter like	GO:0005337,GO:0005774,GO:0016021	nucleoside transmembrane transporter activity|vacuolar membrane|integral component of membrane
CsaV3_2G012230	397.639	513.121	282.158	0.549886	-0.8628	0.000159	0.000708	Down	6.40528	9.04097	7.17566	4.52853	4.22688	3.42009	BAM1	Beta-amylase	GO:0005634,GO:0005829,GO:0005983,GO:0009414,GO:0009507,GO:0016161,GO:0102229	nucleus|cytosol|starch catabolic process|response to water deprivation|chloroplast|beta-amylase activity|amylopectin maltohydrolase activity	ko00500	Starch and sucrose metabolism
CsaV3_2G012270	91.2605	111.055	71.4661	0.64352	-0.63594	0.010666	0.030415	Down	5.60128	6.18124	7.09149	4.31609	3.83562	3.97704		late embryogenesis abundant protein 1 isoform X1
CsaV3_2G012380	116.21	146.589	85.8306	0.585518	-0.77222	0.004971	0.015535	Down	12.5255	10.4844	8.58584	7.04825	4.54011	4.9587	GATB	Aspartyl/glutamyl-tRNA(Asn/Gln) amidotransferase subunit B, putative	GO:0005524,GO:0005739,GO:0009507,GO:0030956,GO:0032543,GO:0050567,GO:0070681	ATP binding|mitochondrion|chloroplast|glutamyl-tRNA(Gln) amidotransferase complex|mitochondrial translation|glutaminyl-tRNA synthase (glutamine-hydrolyzing) activity|glutaminyl-tRNAGln biosynthesis via transamidation	ko00970	Aminoacyl-tRNA biosynthesis
CsaV3_2G012400	247.119	349.299	144.94	0.414944	-1.26901	5.89e-13	8.68e-12	Down	6.29065	6.38623	6.75583	2.90502	2.9323	2.54985	IAA13	Auxin-responsive protein	GO:0003700,GO:0005634,GO:0009733,GO:0009734	DNA-binding transcription factor activity|nucleus|response to auxin|auxin-activated signaling pathway	ko04075	Plant hormone signal transduction
CsaV3_2G012420	316.982	247.058	386.906	1.56605	0.647135	5.87e-05	0.000285	Up	7.96073	8.59441	7.63352	12.2254	12.0213	15.2598	TOM9-2	mitochondrial import receptor subunit TOM9-2-like	GO:0005739,GO:0005742,GO:0005774,GO:0006626,GO:0009536,GO:0015450,GO:0016021	mitochondrion|mitochondrial outer membrane translocase complex|vacuolar membrane|protein targeting to mitochondrion|plastid|P-P-bond-hydrolysis-driven protein transmembrane transporter activity|integral component of membrane
CsaV3_2G012430	24.9304	33.4661	16.3946	0.489888	-1.02948	0.023078	0.059268	Down	0.629183	0.865423	0.877279	0.33761	0.464576	0.421072	CRRSP3	Cysteine-rich repeat secretory protein like	GO:0009506,GO:0010497,GO:0016021,GO:0046739	plasmodesma|plasmodesmata-mediated intercellular transport|integral component of membrane|transport of virus in multicellular host
CsaV3_2G012440	975.066	567.941	1382.19	2.43369	1.28314	7.7e-06	4.41e-05	Up	9.90802	8.566	9.16154	19.4929	22.5449	19.0369	OXR1	oxidation resistance protein 1-like	GO:0005739	mitochondrion
CsaV3_2G012500	6529.38	9032.69	4026.07	0.445722	-1.16578	1.19e-25	5.75e-24	Down	621.047	646.731	589.574	256.226	266.309	214.732	PGR5	Proton gradient regulation 5	GO:0009055,GO:0009414,GO:0009507,GO:0009534,GO:0009535,GO:0009644,GO:0009773,GO:0010117,GO:0071484	electron transfer activity|response to water deprivation|chloroplast|chloroplast thylakoid|chloroplast thylakoid membrane|response to high light intensity|photosynthetic electron transport in photosystem I|photoprotection|cellular response to light intensity
CsaV3_2G012540	317.639	398.437	236.842	0.594429	-0.75042	3.34e-06	2.02e-05	Down	5.88266	4.51597	5.38835	3.33117	2.80611	3.44497	PAS_chr4_0465	Cyclopropane-fatty-acyl-phospholipid synthase	GO:0006665,GO:0008168,GO:0008610,GO:0016021	sphingolipid metabolic process|methyltransferase activity|lipid biosynthetic process|integral component of membrane
CsaV3_2G012570	253.814	357.267	150.362	0.420866	-1.24857	1.4e-09	1.38e-08	Down	10.6373	12.2738	8.80714	4.58948	4.49004	4.61195	MAP1B	Methionine aminopeptidase	GO:0005739,GO:0009507,GO:0031365,GO:0046872,GO:0070006,GO:0070084	mitochondrion|chloroplast|N-terminal protein amino acid modification|metal ion binding|metalloaminopeptidase activity|protein initiator methionine removal
CsaV3_2G012630	1258.12	692.815	1823.42	2.6319	1.3961	8.13e-19	2.16e-17	Up	27.6247	25.9994	26.7207	69.5225	72.1604	91.2625	PMP22	peroxisomal membrane protein PMP22	GO:0005737,GO:0005778,GO:0016021	cytoplasm|peroxisomal membrane|integral component of membrane	ko04146	Peroxisome
CsaV3_2G012710	1891.96	1384.73	2399.18	1.7326	0.792935	1.92e-11	2.39e-10	Up	22.6368	20.269	24.6286	39.6025	41.177	35.793	CBK1	Non-specific serine/threonine protein kinase	GO:0004674,GO:0005524	protein serine/threonine kinase activity|ATP binding
CsaV3_2G012780	485.455	771.722	199.189	0.258109	-1.95395	1.43e-22	5.27e-21	Down	22.2237	25.4415	26.8687	5.30901	4.8477	8.63163	MYB14	myb-related protein Myb4-like	GO:0003700,GO:0005634,GO:0009409,GO:0009651,GO:0009723,GO:0009733,GO:0009751,GO:0009753,GO:0030154,GO:0043565,GO:0044212,GO:0045893,GO:0050826	DNA-binding transcription factor activity|nucleus|response to cold|response to salt stress|response to ethylene|response to auxin|response to salicylic acid|response to jasmonic acid|cell differentiation|sequence-specific DNA binding|transcription regulatory region DNA binding|positive regulation of transcription, DNA-templated|response to freezing
CsaV3_2G012810	1762.83	1169.56	2356.1	2.01452	1.01044	6.33e-06	3.68e-05	Up	202.878	152.748	148.483	296.306	333.91	285.821		Unknown protein
CsaV3_2G012840	2321.34	3253.41	1389.27	0.427019	-1.22763	8.9e-08	6.8e-07	Down	464.828	457.844	350.569	195.094	139.989	201.23		Proline-rich protein
CsaV3_2G012850	16.3556	8.02696	24.6843	3.07517	1.62067	0.020087	0.052653	Up	0.546828	0.064207	0.168338	0.802901	0.47739	1.17663		repetitive proline-rich cell wall protein 1-like
CsaV3_2G012870	4511.55	6171.74	2851.36	0.462002	-1.11403	4.57e-23	1.79e-21	Down	195.081	184.922	166.75	73.0403	87.3816	89.4668	ERF1B	ethylene-responsive transcription factor 1B-like	GO:0003677,GO:0003700,GO:0005634,GO:0006952,GO:0009867,GO:0009873	DNA binding|DNA-binding transcription factor activity|nucleus|defense response|jasmonic acid mediated signaling pathway|ethylene-activated signaling pathway	ko04075	Plant hormone signal transduction
CsaV3_2G012880	34.992	20.5164	49.4676	2.41112	1.2697	0.014621	0.040074	Up	3.12267	2.04548	1.67704	3.55316	3.35375	5.47899	ERF095	Ethylene-responsive transcription factor	GO:0003677,GO:0003700,GO:0005634,GO:0009873	DNA binding|DNA-binding transcription factor activity|nucleus|ethylene-activated signaling pathway
CsaV3_2G012890	427.904	180.412	675.396	3.74363	1.90444	1.51e-34	1.47e-32	Up	4.42686	3.7627	6.01605	18.8386	18.0762	16.9223	ATL16	RING-H2 finger protein ATL16	GO:0016021,GO:0016567,GO:0016740,GO:0046872	integral component of membrane|protein ubiquitination|transferase activity|metal ion binding
CsaV3_2G012920	1912.11	2774.49	1049.73	0.378352	-1.4022	0.000569	0.002238	Down	90.3361	74.6324	43.5008	24.28	24.0498	25.3751	At1g04350	1-aminocyclopropane-1-carboxylate oxidase like 1	GO:0010439,GO:0019761,GO:0046872,GO:0051213	regulation of glucosinolate biosynthetic process|glucosinolate biosynthetic process|metal ion binding|dioxygenase activity
CsaV3_2G012930	2783.51	1994.5	3572.52	1.79118	0.840913	2.28e-13	3.53e-12	Up	73.1935	62.9769	67.4469	121.617	127.092	127.836		HR-like lesion-inducing protein-related
CsaV3_2G012940	399.026	281.348	516.703	1.83653	0.87698	7.94e-09	7.04e-08	Up	13.6367	13.6499	12.5163	24.7501	24.3457	24.6442		HR-like lesion-inducing protein-related
CsaV3_2G012950	231.906	324.272	139.539	0.430315	-1.21653	1.29e-11	1.63e-10	Down	19.8363	15.309	20.4412	8.81133	8.53995	6.69856	At4g14450	At1g04330	GO:0005634,GO:0005737,GO:0009507	nucleus|cytoplasm|chloroplast
CsaV3_2G012960	60.9421	80.1848	41.6993	0.520039	-0.94331	0.001588	0.005614	Down	1.74859	1.47704	1.78357	1.08515	0.836801	0.781355		DUF668 domain-containing protein/DUF3475 domain-containing protein
CsaV3_2G012970	686.577	249.657	1123.5	4.50017	2.16998	3.88e-22	1.38e-20	Up	7.01456	4.27922	5.74985	24.3232	21.1178	26.6215	AHL20	AT-hook motif nuclear-localized protein	GO:0003680,GO:0003700,GO:0005634,GO:0042742,GO:0045087,GO:0045824,GO:1900425	AT DNA binding|DNA-binding transcription factor activity|nucleus|defense response to bacterium|innate immune response|negative regulation of innate immune response|negative regulation of defense response to bacterium
CsaV3_2G013030	111.037	79.8359	142.239	1.78164	0.833205	0.003281	0.010742	Up	1.4303	1.45665	0.930819	2.07003	1.72042	2.65347		P-loop containing nucleoside triphosphate hydrolases superfamily protein
CsaV3_2G013060	137.824	96.4095	179.238	1.85913	0.894629	0.000335	0.001389	Up	3.21175	3.43135	5.73141	6.4376	7.95276	8.99335	BHLH92	transcription factor bHLH92	GO:0003677,GO:0003700,GO:0005634,GO:0006355,GO:0046983	DNA binding|DNA-binding transcription factor activity|nucleus|regulation of transcription, DNA-templated|protein dimerization activity
CsaV3_2G013210	1055.37	1276.62	834.131	0.653393	-0.61398	6.45e-06	3.75e-05	Down	37.0893	43.2415	33.9888	22.8196	24.9078	24.1611	IAA14	Auxin-responsive protein	GO:0003700,GO:0005634,GO:0009733,GO:0009734,GO:0010102,GO:0045892	DNA-binding transcription factor activity|nucleus|response to auxin|auxin-activated signaling pathway|lateral root morphogenesis|negative regulation of transcription, DNA-templated	ko04075	Plant hormone signal transduction
CsaV3_2G013250	262.376	387.083	137.669	0.355658	-1.49144	1.84e-13	2.87e-12	Down	7.14634	9.02346	7.65377	2.6125	2.71973	3.14253	CIPK7	Non-specific serine/threonine protein kinase	GO:0004674,GO:0005524,GO:0005634,GO:0005737,GO:0006468,GO:0009409,GO:0035556	protein serine/threonine kinase activity|ATP binding|nucleus|cytoplasm|protein phosphorylation|response to cold|intracellular signal transduction
CsaV3_2G013300	561.545	874.28	248.81	0.284588	-1.81305	1.86e-28	1.13e-26	Down	56.1893	65.7809	71.2347	16.9462	19.041	14.352	At5g52780	Protein PAM68 chloroplastic	GO:0009507,GO:0009535,GO:0016021	chloroplast|chloroplast thylakoid membrane|integral component of membrane
[truncated: 4,943 more rows]

## Sheet: 5℃ Cs-Cm vs Cs-Cs 
gene_id	baseMean	baseMean_control_DS	baseMean_case_DSM	foldChange	log2FoldChange	pval	padj	up_down	expression_DS1	expression_DS2	expression_DS3	expression_DSM1	expression_DSM2	expression_DSM3	gene_symbol	description	GO_id	GO_term	pathway	pathway_description
[truncated: 6,110 more rows]
